# Supplementary material for: Comprehensive characterization of potato TBL genes reveals candidates for salt and drought stress tolerance
Source: Front Plant Sci. 2026 Jan 26;16:1741231. doi: 10.3389/fpls.2025.1741231 (PMC12884326; doi:10.3389/fpls.2025.1741231)
Supplement: Supplementary file 1 [file Table1.xlsx]

## Sheet: Sheet1
Table S1. The physicochemical properties of potato TBL family members.
Gene Name	Sequence ID	Number of Amino Acid	Molecular Weight	Theoretical pI	Instability Index	Aliphatic Index	Grand Average of Hydropathicity	Subcellular Localization
StTBL1	Soltu.DM.01G003570.1	426	49186.3	7.59	37.5	78.92	-0.413	Cell membrane
StTBL2	Soltu.DM.01G011760.1	234	27282.7	5.62	48.88	62.39	-0.726	Chloroplast
StTBL3	Soltu.DM.01G020040.1	328	37919.2	9.35	29.59	70.12	-0.334	Cell membrane
StTBL4	Soltu.DM.01G024370.1	451	52172.5	8.94	48.57	74.1	-0.41	Cell membrane
StTBL5	Soltu.DM.01G024930.1	532	61539.6	9.23	45.59	69.77	-0.553	Cell wall
StTBL6	Soltu.DM.01G025940.1	246	28164.2	9.1	37.6	76.46	-0.472	Cell wall
StTBL7	Soltu.DM.01G025950.1	250	28507.6	5.43	34.53	98.56	-0.152	Cell membrane
StTBL8	Soltu.DM.01G025970.1	372	42911.5	9.15	35.31	88.2	-0.237	Chloroplast
StTBL9	Soltu.DM.01G034730.1	440	51051.9	5.52	33.98	73.7	-0.42	Cell wall
StTBL10	Soltu.DM.01G045680.1	398	45856.8	8.65	45.02	85.73	-0.33	Chloroplast
StTBL11	Soltu.DM.01G045890.1	407	46621.9	8.82	42.52	69.24	-0.444	Cell membrane
StTBL12	Soltu.DM.02G008960.1	436	50887.1	7.18	32.76	79.61	-0.421	Chloroplast
StTBL13	Soltu.DM.02G008970.1	450	52435.5	7.22	38.82	69.96	-0.521	Nucleus
StTBL14	Soltu.DM.02G016350.1	370	42085.4	8.73	36.49	79.54	-0.223	Cell membrane
StTBL15	Soltu.DM.02G022940.1	423	49488.5	6.54	33.87	84.8	-0.35	Chloroplast
StTBL16	Soltu.DM.02G022950.1	410	47622.3	7.97	32.85	84.39	-0.371	Chloroplast
StTBL17	Soltu.DM.02G030080.1	423	49093.5	8.38	32.21	76.97	-0.43	Cell membrane
StTBL18	Soltu.DM.02G030090.1	433	49978.1	8.37	33.48	72.49	-0.516	Cell wall
StTBL19	Soltu.DM.02G030100.1	422	48830.3	5.63	36.72	71.85	-0.444	Chloroplast
StTBL20	Soltu.DM.02G030110.1	427	49335	5.76	32.32	75.18	-0.45	Chloroplast
StTBL21	Soltu.DM.02G030120.1	532	62259.5	7.88	42.36	68.83	-0.742	Nucleus
StTBL22	Soltu.DM.02G032630.1	393	45376.4	5.61	46.09	72.21	-0.416	Cytoplasm
StTBL23	Soltu.DM.03G001830.1	352	40393.3	8.64	35.64	79.15	-0.296	Cell membrane
StTBL24	Soltu.DM.03G006490.1	432	50373.4	6.09	34.34	73.8	-0.475	Cell membrane
StTBL25	Soltu.DM.03G013120.1	462	53987.4	5.7	59.8	73.57	-0.463	Chloroplast
StTBL26	Soltu.DM.03G013300.1	420	48938.9	8.57	46.44	73.12	-0.399	Cell wall
StTBL27	Soltu.DM.03G016080.1	556	62370.9	6.27	42.49	66.22	-0.662	Nucleus
StTBL28	Soltu.DM.04G025840.1	419	48911.2	8.76	31.66	74.61	-0.371	Cell membrane
StTBL29	Soltu.DM.05G009220.1	570	65026.3	8.86	37.53	69.16	-0.559	Chloroplast
StTBL30	Soltu.DM.05G022470.1	846	98974.1	8.71	46.54	71.18	-0.591	Chloroplast
StTBL31	Soltu.DM.05G022580.1	415	48457.4	7.07	57.26	75.13	-0.507	Chloroplast
StTBL32	Soltu.DM.06G003080.1	399	45579.8	8.46	31.66	74.56	-0.261	Cell membrane
StTBL33	Soltu.DM.06G009650.1	445	51442.6	5.49	48.09	80.81	-0.307	Nucleus
StTBL34	Soltu.DM.06G010280.1	419	48510.5	8.24	52.8	74.18	-0.396	Cell membrane
StTBL35	Soltu.DM.06G032360.1	392	44748.9	6.05	41.95	78.32	-0.321	Cell membrane. Chloroplast.
StTBL36	Soltu.DM.06G034780.1	473	54653.5	9.09	38.77	71.65	-0.387	Cell membrane
StTBL37	Soltu.DM.07G002250.1	535	60780.9	8.46	38.22	72.65	-0.544	Chloroplast
StTBL38	Soltu.DM.07G004670.1	464	53010.1	8.43	47.08	74.4	-0.489	Chloroplast
StTBL39	Soltu.DM.07G008040.1	98	10727.2	5.79	34.66	94.39	-0.196	Nucleus
StTBL40	Soltu.DM.07G012830.1	491	55310.6	6.84	45.82	76.66	-0.454	Chloroplast
StTBL41	Soltu.DM.07G020580.1	362	42074.1	8.99	31.81	79.12	-0.315	Chloroplast
StTBL42	Soltu.DM.07G020620.1	429	50134.3	9.12	44.31	77.04	-0.491	Cell wall
StTBL43	Soltu.DM.07G021720.1	139	16280.9	10.04	24.31	86.91	-0.383	Chloroplast
StTBL44	Soltu.DM.07G021800.1	349	40233.8	6.31	26.97	83.78	-0.364	Cell membrane
StTBL45	Soltu.DM.07G021810.1	240	27287.9	7.08	20.15	75.04	-0.324	Cell membrane
StTBL46	Soltu.DM.07G023360.1	382	43731	9.05	27.83	79.08	-0.379	Cell membrane
StTBL47	Soltu.DM.07G023370.1	364	41852.6	9.51	28.75	86.7	-0.241	Cell membrane
StTBL48	Soltu.DM.08G028800.1	434	50332.6	6.71	39.01	76.57	-0.329	Cell membrane
StTBL49	Soltu.DM.09G002720.1	310	36332.1	7.7	38.71	66.97	-0.618	Chloroplast
StTBL50	Soltu.DM.09G007590.1	428	49294.4	8.74	29.55	75.14	-0.401	Chloroplast
StTBL51	Soltu.DM.09G009130.1	432	50433.2	6.36	45.54	77.59	-0.504	Chloroplast
StTBL52	Soltu.DM.09G019480.1	464	53550.1	8.48	46.54	75.58	-0.365	Cell membrane
StTBL53	Soltu.DM.09G019530.1	334	37735.9	9.13	49.55	80.21	-0.403	Chloroplast
StTBL54	Soltu.DM.09G019550.1	318	36351.9	9.29	53.35	83.62	-0.312	Cell membrane
StTBL55	Soltu.DM.09G019570.1	117	13402.5	6.71	47.43	88.29	-0.14	Mitochondrion
StTBL56	Soltu.DM.09G019600.1	370	42531.7	9.6	48.87	77.92	-0.475	Chloroplast
StTBL57	Soltu.DM.09G021830.1	303	34335.2	9.09	49.68	80.69	-0.387	Chloroplast
StTBL58	Soltu.DM.10G003100.1	251	28483.5	7.04	26.07	85.38	-0.223	Chloroplast
StTBL59	Soltu.DM.10G003780.1	353	40532.6	8.9	37.24	77.28	-0.265	Cell membrane
StTBL60	Soltu.DM.10G005600.1	262	30813.1	8.39	38.91	73.63	-0.567	Chloroplast
StTBL61	Soltu.DM.10G019330.1	411	48558.3	8.41	48.26	75.4	-0.543	Chloroplast
StTBL62	Soltu.DM.10G019580.1	418	48598.8	8.64	30.96	79.74	-0.41	Chloroplast
StTBL63	Soltu.DM.10G022480.1	451	52636.6	5.45	49.55	72.17	-0.533	Cell wall
StTBL64	Soltu.DM.10G026840.1	607	69494.7	8.93	37.84	69.51	-0.593	Cell wall
StTBL65	Soltu.DM.10G029040.1	691	77602.8	8.93	39.45	62.14	-0.682	Chloroplast
StTBL66	Soltu.DM.11G006400.1	378	44428.2	6.94	41.45	74.23	-0.363	Chloroplast
StTBL67	Soltu.DM.11G008210.1	353	40808	9.71	36.7	85.52	-0.107	Cell membrane
StTBL68	Soltu.DM.12G010090.1	346	40012.7	5.78	35.17	81.65	-0.24	Chloroplast
StTBL69	Soltu.DM.12G010760.1	344	39925.7	6.7	38.58	84.1	-0.254	Cell membrane
StTBL70	Soltu.DM.12G026200.1	492	55027.3	6.14	47.77	80.22	-0.355	Chloroplast
StTBL71	Soltu.DM.12G030030.1	410	48465.6	7.6	47.48	82.9	-0.401	Chloroplast
StTBL72	Soltu.DM.12G030190.1	294	34289.8	6.08	44.4	78.27	-0.375	Chloroplast
