# Supplementary material for: Comprehensive characterization of potato TBL genes reveals candidates for salt and drought stress tolerance
Source: Front Plant Sci. 2026 Jan 26;16:1741231. doi: 10.3389/fpls.2025.1741231 (PMC12884326; doi:10.3389/fpls.2025.1741231)
Supplement: Supplementary file 3 [file Table3.xlsx]

## Sheet: tandem duplication
Table S3. The tandem duplication and segmental duplication of StTBLs genes
Tandem duplication		Ka	Ks	Ka/Ks
StTBL50	StTBL62	0.143529	0.711269	0.201793
StTBL34	StTBL26	0.129359	0.792647	0.163199
StTBL57	StTBL53	0	0.00981208	0
StTBL41	StTBL59	0.154901	0.80425	0.192603
StTBL18	StTBL17	0.0792124	0.219819	0.360353
StTBL15	StTBL16	0.104648	0.538602	0.194296
StTBL20	StTBL19	0.0962181	0.400405	0.240302
StTBL69	StTBL47	0.121548	0.753612	0.161287

## Sheet: segmental duplication
Supplemental Table S3. The tandem duplication and segmental duplication of StTBLs genes
Segmental duplication		Ka	Ks	Ka/Ks
StTBL9	StTBL48	0.324315	1.95472	0.165914
StTBL4	StTBL54	0.289692	2.16293	0.133935
StTBL9	StTBL60	0.13707	0.60631	0.226072
StTBL13	StTBL17	0.427538	2.02394	0.21124
StTBL17	StTBL24	0.388856	1.8565	0.209457
StTBL14	StTBL23	0.12106	0.87278	0.138706
StTBL14	StTBL41	0.305725	1.38223	0.221182
StTBL25	StTBL31	0.161218	0.881797	0.182829
StTBL26	StTBL30	0.232492	0.878915	0.264521
StTBL23	StTBL41	0.26466	1.09326	0.242083
StTBL30	StTBL34	0.205135	0.939401	0.218368
StTBL32	StTBL35	0.187634	0.995129	0.188553
StTBL34	StTBL51	0.516636	1.40316	0.368193
StTBL36	StTBL52	0.191029	0.763944	0.250057
StTBL46	StTBL58	0.323544	2.76176	0.117151
StTBL41	StTBL59	0.154901	0.80425	0.192603
StTBL40	StTBL70	0.151328	0.60208	0.251342
StTBL46	StTBL72	0.345753	1.69984	0.203403
StTBL48	StTBL60	0.321915	2.60477	0.123587
StTBL51	StTBL61	0.339535	1.27454	0.266398
StTBL61	StTBL63	0.490379	3.24404	0.151163
StTBL64	StTBL65	0.187134	0.679977	0.275206
StTBL58	StTBL72	0.396537	2.31045	0.171628
