# Supplementary material for: Comprehensive characterization of potato TBL genes reveals candidates for salt and drought stress tolerance
Source: Front Plant Sci. 2026 Jan 26;16:1741231. doi: 10.3389/fpls.2025.1741231 (PMC12884326; doi:10.3389/fpls.2025.1741231)
Supplement: Supplementary file 4 [file Table4.xlsx]

## Sheet: S.tuberosum and S.lycopersicum
Supplemental Table 4. Ka/Ks values of S.tuberosum and S.lycopersicum
Gene Name	Gene ID	Gene ID	Ka	Ks	Ka/Ks	Selection pressure
StTBL1	Soltu.DM.01G003570.1	Solyc01g008050.3.1	0.021028	0.120054	0.175155	Purifying selection
StTBL10	Soltu.DM.01G045680.1	Solyc01g106370.3.1	0.0152428	0.140036	0.108849	Purifying selection
StTBL11	Soltu.DM.01G045890.1	Solyc01g106590.3.1	0.0907194	0.20222	0.448616	Purifying selection
StTBL12	Soltu.DM.02G008960.1	Solyc02g065610.3.1	0.0510202	0.199298	0.255999	Purifying selection
StTBL12	Soltu.DM.02G008960.1	Solyc02g089670.3.1	0.404673	1.65154	0.245027	Purifying selection
StTBL14	Soltu.DM.02G016350.1	Solyc02g077080.3.1	0.0261076	0.10563	0.247161	Purifying selection
StTBL14	Soltu.DM.02G016350.1	Solyc03g006220.3.1	0.0879621	0.665745	0.132126	Purifying selection
StTBL15	Soltu.DM.02G022940.1	Solyc02g082940.3.1	0.0183371	0.0885643	0.207048	Purifying selection
StTBL17	Soltu.DM.02G030080.1	Solyc02g065610.3.1	0.429507	1.58892	0.270314	Purifying selection
StTBL17	Soltu.DM.02G030080.1	Solyc02g089670.3.1	0.396659	2.7708	0.143157	Purifying selection
StTBL17	Soltu.DM.02G030080.1	Solyc03g046270.3.1	0.39564	1.71159	0.231154	Purifying selection
StTBL22	Soltu.DM.02G032630.1	Solyc02g087120.3.1	0.039268	0.139113	0.282274	Purifying selection
StTBL23	Soltu.DM.03G001830.1	Solyc02g077080.3.1	0.12552	0.952205	0.131821	Purifying selection
StTBL23	Soltu.DM.03G001830.1	Solyc03g006220.3.1	0.0101675	0.127445	0.0797794	Purifying selection
StTBL23	Soltu.DM.03G001830.1	Solyc06g007170.3.1	0.377345	1.80156	0.209455	Purifying selection
StTBL24	Soltu.DM.03G006490.1	Solyc02g089670.3.1	0.342984	1.62135	0.211542	Purifying selection
StTBL24	Soltu.DM.03G006490.1	Solyc03g046270.3.1	0.0137924	0.136971	0.100695	Purifying selection
StTBL25	Soltu.DM.03G013120.1	Solyc03g096030.3.1	0.0139832	0.116209	0.120328	Purifying selection
StTBL25	Soltu.DM.03G013120.1	Solyc05g052540.2.1	0.192391	1.02792	0.187165	Purifying selection
StTBL25	Soltu.DM.03G013120.1	Solyc06g051350.3.1	0.121071	0.886612	0.136554	Purifying selection
StTBL26	Soltu.DM.03G013300.1	Solyc05g052430.2.1	0.277002	1.14625	0.241659	Purifying selection
StTBL26	Soltu.DM.03G013300.1	Solyc06g050920.3.1	0.125388	0.866869	0.144645	Purifying selection
StTBL27	Soltu.DM.03G016080.1	Solyc03g007120.3.1	0.0125297	0.0573528	0.218466	Purifying selection
StTBL28	Soltu.DM.04G025840.1	Solyc04g064740.3.1	0.0195384	0.0511674	0.381852	Purifying selection
StTBL29	Soltu.DM.05G009220.1	Solyc05g005100.3.1	0.0298808	0.111567	0.267828	Purifying selection
StTBL3	Soltu.DM.01G020040.1	Solyc01g060270.1.1	0.025316	0.0467259	0.541799	Purifying selection
StTBL30	Soltu.DM.05G022470.1	Solyc03g095820.3.1	0.261596	0.935606	0.279601	Purifying selection
StTBL30	Soltu.DM.05G022470.1	Solyc05g052430.2.1	0.0417704	0.107371	0.389029	Purifying selection
StTBL30	Soltu.DM.05G022470.1	Solyc06g050920.3.1	0.202038	0.928125	0.217684	Purifying selection
StTBL31	Soltu.DM.05G022580.1	Solyc03g096030.3.1	0.156537	0.812937	0.192557	Purifying selection
StTBL31	Soltu.DM.05G022580.1	Solyc05g052540.2.1	0.02175	0.0856618	0.253906	Purifying selection
StTBL31	Soltu.DM.05G022580.1	Solyc06g051350.3.1	0.161037	0.901326	0.178667	Purifying selection
StTBL32	Soltu.DM.06G003080.1	Solyc06g007170.3.1	0.00954341	0.0659248	0.144762	Purifying selection
StTBL32	Soltu.DM.06G003080.1	Solyc06g082070.3.1	0.257153	1.32584	0.193955	Purifying selection
StTBL33	Soltu.DM.06G009650.1	Solyc06g051350.3.1	0.040424	0.147598	0.273878	Purifying selection
StTBL34	Soltu.DM.06G010280.1	Solyc05g052430.2.1	0.252173	1.17677	0.214293	Purifying selection
StTBL34	Soltu.DM.06G010280.1	Solyc06g050920.3.1	0.00715935	0.101222	0.0707289	Purifying selection
StTBL35	Soltu.DM.06G032360.1	Solyc06g007170.3.1	0.174825	1.03069	0.169619	Purifying selection
StTBL37	Soltu.DM.07G002250.1	Solyc07g006920.3.1	0.030803	0.111117	0.277213	Purifying selection
StTBL38	Soltu.DM.07G004670.1	Solyc07g008820.3.1	0.0112458	0.0400206	0.281001	Purifying selection
StTBL4	Soltu.DM.01G024370.1	Solyc01g079850.3.1	0.0163455	0.0586	0.278933	Purifying selection
StTBL40	Soltu.DM.07G012830.1	Solyc12g009150.2.1	0.152355	0.63678	0.239259	Purifying selection
StTBL40	Soltu.DM.07G012830.1	Solyc07g042020.3.1	0.0197041	0.0834838	0.236023	Purifying selection
StTBL41	Soltu.DM.07G020580.1	Solyc10g008030.3.1	0.161724	0.765261	0.211332	Purifying selection
StTBL41	Soltu.DM.07G020580.1	Solyc02g077080.3.1	0.286017	1.4721	0.194291	Purifying selection
StTBL41	Soltu.DM.07G020580.1	Solyc07g053350.3.1	0.0286802	0.141206	0.203109	Purifying selection
StTBL42	Soltu.DM.07G020620.1	Solyc07g053330.2.1	0.0303813	0.0712813	0.426217	Purifying selection
StTBL44	Soltu.DM.07G021800.1	Solyc10g008030.3.1	0.427986	1.52895	0.279921	Purifying selection
StTBL44	Soltu.DM.07G021800.1	Solyc07g055780.3.1	0.020513	0.0717185	0.286021	Purifying selection
StTBL45	Soltu.DM.07G021810.1	Solyc07g055730.3.1	0.415967	1.46182	0.284555	Purifying selection
StTBL46	Soltu.DM.07G023360.1	Solyc10g007450.2.1	0.371724	2.10993	0.176178	Purifying selection
StTBL46	Soltu.DM.07G023360.1	Solyc12g014360.2.1	0.357877	1.7568	0.203709	Purifying selection
StTBL46	Soltu.DM.07G023360.1	Solyc07g062210.3.1	0.0368436	0.156798	0.234975	Purifying selection
StTBL48	Soltu.DM.08G028800.1	Solyc01g095610.3.1	0.310993	2.1417	0.145209	Purifying selection
StTBL48	Soltu.DM.08G028800.1	Solyc10g009590.3.1	0.365474	2.62516	0.13922	Purifying selection
StTBL48	Soltu.DM.08G028800.1	Solyc08g082060.3.1	0.0157628	0.0923355	0.170713	Purifying selection
StTBL49	Soltu.DM.09G002720.1	Solyc09g010260.3.1	0.0124916	0.105344	0.11858	Purifying selection
StTBL5	Soltu.DM.01G024930.1	Solyc01g079400.3.1	0.0299043	0.145369	0.205713	Purifying selection
StTBL50	Soltu.DM.09G007590.1	Solyc09g005630.3.1	0.0141074	0.170297	0.0828397	Purifying selection
StTBL51	Soltu.DM.09G009130.1	Solyc10g076400.2.1	0.334463	1.54321	0.216733	Purifying selection
StTBL51	Soltu.DM.09G009130.1	Solyc09g015350.3.1	0.0143507	0.118018	0.121597	Purifying selection
StTBL52	Soltu.DM.09G019480.1	Solyc01g079850.3.1	0.317494	1.65218	0.192167	Purifying selection
StTBL52	Soltu.DM.09G019480.1	Solyc06g084290.3.1	0.174009	0.682331	0.255021	Purifying selection
StTBL52	Soltu.DM.09G019480.1	Solyc09g065030.3.1	0.0199517	0.124836	0.159823	Purifying selection
StTBL58	Soltu.DM.10G003100.1	Solyc10g007450.2.1	0.0251723	0.119672	0.210344	Purifying selection
StTBL58	Soltu.DM.10G003100.1	Solyc12g014360.2.1	0.390422	NaN	NaN	No
StTBL58	Soltu.DM.10G003100.1	Solyc07g062220.3.1	0.424714	2.35387	0.180433	Purifying selection
StTBL59	Soltu.DM.10G003780.1	Solyc10g008030.3.1	0.0169996	0.0743355	0.228688	Purifying selection
StTBL59	Soltu.DM.10G003780.1	Solyc07g053350.3.1	0.155971	0.926445	0.168354	Purifying selection
StTBL6	Soltu.DM.01G025940.1	Solyc01g068420.3.1	0.198876	0.255203	0.779288	Purifying selection
StTBL60	Soltu.DM.10G005600.1	Solyc01g095610.3.1	0.154181	0.798496	0.193089	Purifying selection
StTBL60	Soltu.DM.10G005600.1	Solyc10g009590.3.1	0.0429343	0.204621	0.209824	Purifying selection
StTBL60	Soltu.DM.10G005600.1	Solyc08g082060.3.1	0.323979	2.1378	0.151548	Purifying selection
StTBL61	Soltu.DM.10G019330.1	Solyc10g076400.2.1	0.017111	0.0884586	0.193435	Purifying selection
StTBL61	Soltu.DM.10G019330.1	Solyc10g085320.2.1	0.484657	2.68603	0.180436	Purifying selection
StTBL61	Soltu.DM.10G019330.1	Solyc09g015350.3.1	0.318118	1.45641	0.218426	Purifying selection
StTBL62	Soltu.DM.10G019580.1	Solyc10g076570.2.1	0.0150498	0.111315	0.1352	Purifying selection
StTBL63	Soltu.DM.10G022480.1	Solyc10g076400.2.1	0.469953	NaN	NaN	No
StTBL63	Soltu.DM.10G022480.1	Solyc10g085320.2.1	0.0152607	0.103666	0.147209	Purifying selection
StTBL64	Soltu.DM.10G026840.1	Solyc10g078910.2.1	0.176292	0.685888	0.257027	Purifying selection
StTBL64	Soltu.DM.10G026840.1	Solyc10g080550.2.1	0.0331841	0.125769	0.26385	Purifying selection
StTBL65	Soltu.DM.10G029040.1	Solyc10g078910.2.1	0.0218914	0.117441	0.186403	Purifying selection
StTBL65	Soltu.DM.10G029040.1	Solyc10g080550.2.1	0.185614	0.73708	0.251824	Purifying selection
StTBL66	Soltu.DM.11G006400.1	Solyc11g006990.2.1	0.0146264	0.0993184	0.147267	Purifying selection
StTBL68	Soltu.DM.12G010090.1	Solyc12g044450.2.1	0.0187062	0.0891325	0.209869	Purifying selection
StTBL70	Soltu.DM.12G026200.1	Solyc12g009150.2.1	0.0151734	0.0926388	0.163791	Purifying selection
StTBL70	Soltu.DM.12G026200.1	Solyc07g042020.3.1	0.152277	0.594217	0.256265	Purifying selection
StTBL71	Soltu.DM.12G030030.1	Solyc12g014200.2.1	0.0290529	0.217672	0.133471	Purifying selection
StTBL9	Soltu.DM.01G034730.1	Solyc01g095610.3.1	0.0241797	0.145925	0.1657	Purifying selection
StTBL9	Soltu.DM.01G034730.1	Solyc10g009590.3.1	0.194041	1.00687	0.192717	Purifying selection
StTBL9	Soltu.DM.01G034730.1	Solyc08g082060.3.1	0.324837	1.70422	0.190608	Purifying selection

## Sheet: S.tuberosum  and N.benthamiana
Supplemental Table 4. Ka/Ks values of S.tuberosum and N.benthamiana
Gene Name	Gene ID	Gene ID	Ka	Ks	Ka/Ks	Selection pressure
StTBL1	Soltu.DM.01G003570.1	Niben261Chr03g0956002.1	0.143172	0.527623	0.271352	Purifying selection
StTBL1	Soltu.DM.01G003570.1	Niben261Chr18g0702002.1	0.123516	0.528955	0.233509	Purifying selection
StTBL11	Soltu.DM.01G045890.1	Niben261Chr03g0282009.1	0.0759699	0.386956	0.196327	Purifying selection
StTBL11	Soltu.DM.01G045890.1	Niben261Chr09g1367014.1	0.0539021	0.293885	0.183412	Purifying selection
StTBL12	Soltu.DM.02G008960.1	Niben261Chr07g0949006.1	0.0924941	0.520392	0.177739	Purifying selection
StTBL12	Soltu.DM.02G008960.1	Niben261Chr07g1414011.1	0.413323	2.21156	0.186892	Purifying selection
StTBL12	Soltu.DM.02G008960.1	Niben261Chr16g0504010.1	0.361352	1.34612	0.26844	Purifying selection
StTBL14	Soltu.DM.02G016350.1	Niben261Chr16g0227002.1	0.0745129	0.376947	0.197675	Purifying selection
StTBL15	Soltu.DM.02G022940.1	Niben261Chr07g1160005.1	0.110708	0.579727	0.190966	Purifying selection
StTBL15	Soltu.DM.02G022940.1	Niben261Chr15g1060002.1	0.128226	0.644805	0.19886	Purifying selection
StTBL17	Soltu.DM.02G030080.1	Niben261Chr07g1414011.1	0.124194	0.395337	0.314148	Purifying selection
StTBL17	Soltu.DM.02G030080.1	Niben261Chr07g0949006.1	0.458832	2.63876	0.173882	Purifying selection
StTBL17	Soltu.DM.02G030080.1	Niben261Chr16g0504010.1	0.382965	2.37598	0.161182	Purifying selection
StTBL17	Soltu.DM.02G030080.1	Niben261Chr17g1106001.1	0.432312	1.46712	0.294666	Purifying selection
StTBL22	Soltu.DM.02G032630.1	Niben261Chr07g1478003.1	0.0991956	0.44751	0.221661	Purifying selection
StTBL22	Soltu.DM.02G032630.1	Niben261Chr16g0430013.1	0.0845383	0.604278	0.1399	Purifying selection
StTBL23	Soltu.DM.03G001830.1	Niben261Chr16g0227002.1	0.147908	0.831758	0.177825	Purifying selection
StTBL23	Soltu.DM.03G001830.1	Niben261Chr17g0649001.1	0.0607096	0.553964	0.109591	Purifying selection
StTBL24	Soltu.DM.03G006490.1	Niben261Chr04g0969009.1	0.0662089	0.448817	0.147519	Purifying selection
StTBL24	Soltu.DM.03G006490.1	Niben261Chr07g1414011.1	0.387646	2.07747	0.186595	Purifying selection
StTBL24	Soltu.DM.03G006490.1	Niben261Chr16g0504010.1	0.353088	1.46425	0.241139	Purifying selection
StTBL24	Soltu.DM.03G006490.1	Niben261Chr17g1106001.1	0.080474	0.412428	0.195123	Purifying selection
StTBL25	Soltu.DM.03G013120.1	Niben261Chr08g0824005.1	0.0925685	0.794121	0.116567	Purifying selection
StTBL25	Soltu.DM.03G013120.1	Niben261Chr14g0358003.1	0.0769261	0.542725	0.14174	Purifying selection
StTBL26	Soltu.DM.03G013300.1	Niben261Chr08g0853002.1	0.122027	0.652918	0.186894	Purifying selection
StTBL26	Soltu.DM.03G013300.1	Niben261Chr15g0866001.1	0.0815232	0.468903	0.17386	Purifying selection
StTBL27	Soltu.DM.03G016080.1	Niben261Chr06g0898009.1	0.0382786	0.337507	0.113416	Purifying selection
StTBL27	Soltu.DM.03G016080.1	Niben261Chr08g0520001.1	0.0690753	0.407092	0.16968	Purifying selection
StTBL28	Soltu.DM.04G025840.1	Niben261Chr05g0360001.1	0.0666993	0.312074	0.213729	Purifying selection
StTBL28	Soltu.DM.04G025840.1	Niben261Chr11g1073014.1	0.142416	0.389845	0.365313	Purifying selection
StTBL29	Soltu.DM.05G009220.1	Niben261Chr02g0727010.1	0.0995756	0.306024	0.325384	Purifying selection
StTBL29	Soltu.DM.05G009220.1	Niben261Chr19g0883014.1	0.0881776	0.300806	0.293138	Purifying selection
StTBL30	Soltu.DM.05G022470.1	Niben261Chr01g0955009.1	0.240815	0.896517	0.268612	Purifying selection
StTBL30	Soltu.DM.05G022470.1	Niben261Chr08g0853002.1	0.193773	0.745585	0.259893	Purifying selection
StTBL30	Soltu.DM.05G022470.1	Niben261Chr14g0760007.1	0.26237	1.30578	0.200929	Purifying selection
StTBL31	Soltu.DM.05G022580.1	Niben261Chr01g0961014.1	0.12232	0.528355	0.23151	Purifying selection
StTBL31	Soltu.DM.05G022580.1	Niben261Chr08g0824005.1	0.148559	0.773564	0.192045	Purifying selection
StTBL31	Soltu.DM.05G022580.1	Niben261Chr14g0766006.1	0.116887	0.588443	0.198637	Purifying selection
StTBL31	Soltu.DM.05G022580.1	Niben261Chr14g0358003.1	0.178927	1.18349	0.151186	Purifying selection
StTBL32	Soltu.DM.06G003080.1	Niben261Chr07g0735003.1	0.0959856	0.613459	0.156466	Purifying selection
StTBL32	Soltu.DM.06G003080.1	Niben261Chr13g1053012.1	0.209514	0.910456	0.23012	Purifying selection
StTBL32	Soltu.DM.06G003080.1	Niben261Chr15g1462001.1	0.0653	0.412234	0.158405	Purifying selection
StTBL33	Soltu.DM.06G009650.1	Niben261Chr08g0824005.1	0.0981264	0.626541	0.156616	Purifying selection
StTBL34	Soltu.DM.06G010280.1	Niben261Chr01g0955009.1	0.169987	0.879807	0.193209	Purifying selection
StTBL34	Soltu.DM.06G010280.1	Niben261Chr03g1682003.1	0.0513352	0.447334	0.114758	Purifying selection
StTBL34	Soltu.DM.06G010280.1	Niben261Chr08g0853002.1	0.0409664	0.504466	0.0812075	Purifying selection
StTBL34	Soltu.DM.06G010280.1	Niben261Chr12g0396011.1	0.49775	1.41356	0.352125	Purifying selection
StTBL34	Soltu.DM.06G010280.1	Niben261Chr14g0760007.1	0.238741	1.35671	0.17597	Purifying selection
StTBL35	Soltu.DM.06G032360.1	Niben261Chr10g1091010.1	0.109295	0.477206	0.229031	Purifying selection
StTBL35	Soltu.DM.06G032360.1	Niben261Chr13g1053012.1	0.121893	0.470478	0.259084	Purifying selection
StTBL35	Soltu.DM.06G032360.1	Niben261Chr15g1462001.1	0.163414	0.84688	0.19296	Purifying selection
StTBL37	Soltu.DM.07G002250.1	Niben261Chr02g0395020.1	0.174118	0.484183	0.359612	Purifying selection
StTBL37	Soltu.DM.07G002250.1	Niben261Chr06g1483001.1	0.155834	0.548809	0.283949	Purifying selection
StTBL4	Soltu.DM.01G024370.1	Niben261Chr13g0305011.1	0.0477994	0.226122	0.211388	Purifying selection
StTBL4	Soltu.DM.01G024370.1	Niben261Chr17g0869001.1	0.0360565	0.217886	0.165484	Purifying selection
StTBL40	Soltu.DM.07G012830.1	Niben261Chr04g1795016.1	0.166903	0.562491	0.296721	Purifying selection
StTBL40	Soltu.DM.07G012830.1	Niben261Chr19g0085006.1	0.0636326	0.229405	0.277381	Purifying selection
StTBL41	Soltu.DM.07G020580.1	Niben261Chr01g0109004.1	0.0836197	0.459686	0.181906	Purifying selection
StTBL41	Soltu.DM.07G020580.1	Niben261Chr18g0920007.1	0.137598	0.764149	0.180067	Purifying selection
StTBL42	Soltu.DM.07G020620.1	Niben261Chr01g0110013.1	0.0982053	0.335542	0.292677	Purifying selection
StTBL42	Soltu.DM.07G020620.1	Niben261Chr11g0056010.1	0.100776	0.351156	0.286983	Purifying selection
StTBL43	Soltu.DM.07G021720.1	Niben261Chr01g0153006.1	0.220634	0.653388	0.337676	Purifying selection
StTBL43	Soltu.DM.07G021720.1	Niben261Chr01g0210010.1	0.453237	3.18734	0.142199	Purifying selection
StTBL43	Soltu.DM.07G021720.1	Niben261Chr12g0713002.1	0.102131	0.465053	0.219612	Purifying selection
StTBL44	Soltu.DM.07G021800.1	Niben261Chr01g0154004.1	0.126189	0.700751	0.180076	Purifying selection
StTBL44	Soltu.DM.07G021800.1	Niben261Chr12g0718001.1	0.329026	1.23669	0.266053	Purifying selection
StTBL46	Soltu.DM.07G023360.1	Niben261Chr01g0255001.1	0.3544	2.32904	0.152166	Purifying selection
StTBL46	Soltu.DM.07G023360.1	Niben261Chr13g1328001.1	0.35794	1.62521	0.220242	Purifying selection
StTBL48	Soltu.DM.08G028800.1	Niben261Chr03g0010009.1	0.0632221	0.31998	0.197581	Purifying selection
StTBL48	Soltu.DM.08G028800.1	Niben261Chr04g1367005.1	0.329089	2.7918	0.117877	Purifying selection
StTBL48	Soltu.DM.08G028800.1	Niben261Chr09g1104018.1	0.326326	2.65996	0.122681	Purifying selection
StTBL48	Soltu.DM.08G028800.1	Niben261Chr10g0298015.1	0.316015	2.72106	0.116137	Purifying selection
StTBL48	Soltu.DM.08G028800.1	Niben261Chr14g1494015.1	0.0732977	0.281165	0.260693	Purifying selection
StTBL48	Soltu.DM.08G028800.1	Niben261Chr14g1295006.1	0.366812	2.86504	0.12803	Purifying selection
StTBL49	Soltu.DM.09G002720.1	Niben261Chr12g0902003.1	0.0647651	0.379668	0.170584	Purifying selection
StTBL49	Soltu.DM.09G002720.1	Niben261Chr16g0975006.1	0.0601424	0.369633	0.162708	Purifying selection
StTBL5	Soltu.DM.01G024930.1	Niben261Chr09g0537004.1	0.0734487	0.437849	0.167749	Purifying selection
StTBL5	Soltu.DM.01G024930.1	Niben261Chr10g0172002.1	0.108127	0.50478	0.214207	Purifying selection
StTBL50	Soltu.DM.09G007590.1	Niben261Chr12g0381007.1	0.0609358	0.380384	0.160196	Purifying selection
StTBL50	Soltu.DM.09G007590.1	Niben261Chr16g0817002.1	0.0662923	0.380855	0.174062	Purifying selection
StTBL51	Soltu.DM.09G009130.1	Niben261Chr12g0396011.1	0.0650301	0.449674	0.144616	Purifying selection
StTBL51	Soltu.DM.09G009130.1	Niben261Chr16g0797013.1	0.0826739	0.555067	0.148944	Purifying selection
StTBL51	Soltu.DM.09G009130.1	Niben261Chr16g0797013.1	0.0826739	0.555067	0.148944	Purifying selection
StTBL52	Soltu.DM.09G019480.1	Niben261Chr04g1582007.1	0.175246	0.579184	0.302573	Purifying selection
StTBL52	Soltu.DM.09G019480.1	Niben261Chr10g0099001.1	0.098372	0.352046	0.27943	Purifying selection
StTBL58	Soltu.DM.10G003100.1	Niben261Chr01g0154004.1	0.440476	2.03259	0.216707	Purifying selection
StTBL58	Soltu.DM.10G003100.1	Niben261Chr02g0491008.1	0.0825846	0.395482	0.20882	Purifying selection
StTBL58	Soltu.DM.10G003100.1	Niben261Chr04g1195004.1	0.0832429	0.31738	0.262281	Purifying selection
StTBL58	Soltu.DM.10G003100.1	Niben261Chr13g1328001.1	0.388377	NaN	NaN	No
StTBL59	Soltu.DM.10G003780.1	Niben261Chr01g0109004.1	0.153548	0.713094	0.215326	Purifying selection
StTBL6	Soltu.DM.01G025940.1	Niben261Chr04g1187002.1	0.319142	1.29618	0.246218	Purifying selection
StTBL6	Soltu.DM.01G025940.1	Niben261Chr09g0524009.1	0.273507	1.11732	0.244788	Purifying selection
StTBL60	Soltu.DM.10G005600.1	Niben261Chr03g0010009.1	0.324506	1.86111	0.174362	Purifying selection
StTBL60	Soltu.DM.10G005600.1	Niben261Chr04g1367005.1	0.0914531	0.343825	0.265988	Purifying selection
StTBL60	Soltu.DM.10G005600.1	Niben261Chr09g1104018.1	0.145672	0.597572	0.243774	Purifying selection
StTBL60	Soltu.DM.10G005600.1	Niben261Chr10g0298015.1	0.136923	0.644284	0.21252	Purifying selection
StTBL60	Soltu.DM.10G005600.1	Niben261Chr14g1295006.1	0.0899673	0.34127	0.263625	Purifying selection
StTBL60	Soltu.DM.10G005600.1	Niben261Chr14g1494015.1	0.327681	2.63427	0.124392	Purifying selection
StTBL61	Soltu.DM.10G019330.1	Niben261Chr01g1737007.1	0.477403	2.38903	0.199831	Purifying selection
StTBL61	Soltu.DM.10G019330.1	Niben261Chr05g1270020.1	0.0817044	0.302195	0.27037	Purifying selection
StTBL61	Soltu.DM.10G019330.1	Niben261Chr05g0870001.1	0.505806	NaN	NaN	No
StTBL61	Soltu.DM.10G019330.1	Niben261Chr12g0396011.1	0.304327	1.50635	0.202029	Purifying selection
StTBL61	Soltu.DM.10G019330.1	Niben261Chr16g0797013.1	0.316129	1.88754	0.167482	Purifying selection
StTBL62	Soltu.DM.10G019580.1	Niben261Chr05g0865001.1	0.168866	0.75526	0.223587	Purifying selection
StTBL62	Soltu.DM.10G019580.1	Niben261Chr12g0381007.1	0.135087	0.70024	0.192916	Purifying selection
StTBL62	Soltu.DM.10G019580.1	Niben261Chr16g0817002.1	0.146398	0.635356	0.230419	Purifying selection
StTBL63	Soltu.DM.10G022480.1	Niben261Chr01g1737007.1	0.0505413	0.348538	0.145009	Purifying selection
StTBL64	Soltu.DM.10G026840.1	Niben261Chr01g0605001.1	0.191444	0.712314	0.268763	Purifying selection
StTBL64	Soltu.DM.10G026840.1	Niben261Chr04g0732004.1	0.226166	0.642052	0.352255	Purifying selection
StTBL64	Soltu.DM.10G026840.1	Niben261Chr13g0137003.1	0.117029	0.370731	0.315672	Purifying selection
StTBL65	Soltu.DM.10G029040.1	Niben261Chr01g0605001.1	0.124526	0.508145	0.245061	Purifying selection
StTBL65	Soltu.DM.10G029040.1	Niben261Chr04g0732004.1	0.134307	0.430335	0.312099	Purifying selection
StTBL65	Soltu.DM.10G029040.1	Niben261Chr13g0137003.1	0.186762	0.727403	0.256752	Purifying selection
StTBL66	Soltu.DM.11G006400.1	Niben261Chr06g0104016.1	0.130787	0.404616	0.323237	Purifying selection
StTBL66	Soltu.DM.11G006400.1	Niben261Chr19g1324001.1	0.0560624	0.377133	0.148654	Purifying selection
StTBL7	Soltu.DM.01G025950.1	Niben261Chr09g0524003.1	0.306178	0.655884	0.466817	Purifying selection
StTBL70	Soltu.DM.12G026200.1	Niben261Chr04g1795016.1	0.0788487	0.33681	0.234105	Purifying selection
StTBL70	Soltu.DM.12G026200.1	Niben261Chr14g0120010.1	0.0688971	0.255338	0.269827	Purifying selection
StTBL70	Soltu.DM.12G026200.1	Niben261Chr19g0085006.1	0.143533	0.652495	0.219976	Purifying selection
StTBL71	Soltu.DM.12G030030.1	Niben261Chr08g1084008.1	0.0789701	0.568312	0.138955	Purifying selection
StTBL9	Soltu.DM.01G034730.1	Niben261Chr03g0010009.1	0.319518	2.23597	0.142899	Purifying selection
StTBL9	Soltu.DM.01G034730.1	Niben261Chr04g1367005.1	0.150108	0.710837	0.211171	Purifying selection
StTBL9	Soltu.DM.01G034730.1	Niben261Chr09g1104018.1	0.0983661	0.456122	0.215657	Purifying selection
StTBL9	Soltu.DM.01G034730.1	Niben261Chr10g0298015.1	0.0921174	0.44633	0.206389	Purifying selection
StTBL9	Soltu.DM.01G034730.1	Niben261Chr14g1494015.1	0.311106	2.78582	0.111675	Purifying selection
StTBL9	Soltu.DM.01G034730.1	Niben261Chr14g1295006.1	0.186502	0.731115	0.255093	Purifying selection

## Sheet: S.tuberosum  and A.thaliana
Supplemental Table 4. Ka/Ks values of S.tuberosum and A.thaliana
Gene Name	Gene ID	Gene ID	Ka	Ks	Ka/Ks	Selection pressure
StTBL1	Soltu.DM.01G003570.1	AT1G70230.1	0.383906	NaN	NaN	No
StTBL10	Soltu.DM.01G045680.1	AT5G64470.2	0.213857	2.86942	0.0745298	Purifying selection
StTBL11	Soltu.DM.01G045890.1	AT2G14530.1	0.24105	2.27426	0.105991	Purifying selection
StTBL14	Soltu.DM.02G016350.1	AT1G29050.1	0.319425	NaN	NaN	No
StTBL14	Soltu.DM.02G016350.1	AT2G34070.1	0.295695	3.84575	0.0768887	Purifying selection
StTBL22	Soltu.DM.02G032630.1	AT1G70230.1	0.574795	2.88483	0.199247	Purifying selection
StTBL22	Soltu.DM.02G032630.1	AT3G28150.1	0.423759	2.6257	0.161389	Purifying selection
StTBL23	Soltu.DM.03G001830.1	AT1G29050.1	0.275851	NaN	NaN	No
StTBL23	Soltu.DM.03G001830.1	AT2G34070.1	0.254976	NaN	NaN	No
StTBL25	Soltu.DM.03G013120.1	AT2G40150.1	0.199062	2.0649	0.0964029	Purifying selection
StTBL25	Soltu.DM.03G013120.1	AT2G38320.1	0.533372	1.81846	0.29331	Purifying selection
StTBL25	Soltu.DM.03G013120.1	AT3G55990.1	0.160361	3.21617	0.0498609	Purifying selection
StTBL26	Soltu.DM.03G013300.1	AT2G40320.1	0.20272	2.62612	0.0771937	Purifying selection
StTBL26	Soltu.DM.03G013300.1	AT3G11030.1	0.264047	2.20221	0.119901	Purifying selection
StTBL27	Soltu.DM.03G016080.1	AT4G25360.1	0.337077	3.20611	0.105136	Purifying selection
StTBL27	Soltu.DM.03G016080.1	AT5G51640.1	0.299264	2.48959	0.120206	Purifying selection
StTBL3	Soltu.DM.01G020040.1	AT5G49340.1	0.315245	3.33237	0.0946008	Purifying selection
StTBL30	Soltu.DM.05G022470.1	AT2G40320.1	0.268655	NaN	NaN	No
StTBL30	Soltu.DM.05G022470.1	AT3G11030.1	0.403529	2.03756	0.198045	Purifying selection
StTBL31	Soltu.DM.05G022580.1	AT2G40150.1	0.222984	2.69444	0.0827571	Purifying selection
StTBL31	Soltu.DM.05G022580.1	AT3G55990.1	0.228474	2.62144	0.0871561	Purifying selection
StTBL32	Soltu.DM.06G003080.1	AT2G30010.2	0.391191	NaN	NaN	No
StTBL32	Soltu.DM.06G003080.1	AT5G58600.1	0.348317	NaN	NaN	No
StTBL33	Soltu.DM.06G009650.1	AT2G40150.1	0.201444	2.10093	0.0958833	Purifying selection
StTBL34	Soltu.DM.06G010280.1	AT2G40320.1	0.158871	1.51679	0.104742	Purifying selection
StTBL34	Soltu.DM.06G010280.1	AT3G11030.1	0.253855	1.76901	0.143502	Purifying selection
StTBL35	Soltu.DM.06G032360.1	AT2G30010.2	0.406285	NaN	NaN	No
StTBL35	Soltu.DM.06G032360.1	AT5G58600.1	0.328388	NaN	NaN	No
StTBL4	Soltu.DM.01G024370.1	AT3G06080.2	0.247267	3.23725	0.0763818	Purifying selection
StTBL4	Soltu.DM.01G024370.1	AT5G19160.1	0.27272	2.31688	0.11771	Purifying selection
StTBL40	Soltu.DM.07G012830.1	AT5G20680.3	0.324775	2.97949	0.109004	Purifying selection
StTBL41	Soltu.DM.07G020580.1	AT2G42570.1	0.318674	2.29614	0.138787	Purifying selection
StTBL44	Soltu.DM.07G021800.1	AT2G42570.1	0.494407	2.41049	0.205106	Purifying selection
StTBL46	Soltu.DM.07G023360.1	AT3G14850.2	0.377943	2.22795	0.169637	Purifying selection
StTBL48	Soltu.DM.08G028800.1	AT4G23790.1	0.353236	NaN	NaN	No
StTBL48	Soltu.DM.08G028800.1	AT4G11090.1	0.34484	NaN	NaN	No
StTBL48	Soltu.DM.08G028800.1	AT4G01080.1	0.360321	NaN	NaN	No
StTBL5	Soltu.DM.01G024930.1	AT3G62390.1	0.282572	3.75757	0.0752007	Purifying selection
StTBL51	Soltu.DM.09G009130.1	AT5G01620.3	0.414603	NaN	NaN	No
StTBL52	Soltu.DM.09G019480.1	AT5G19160.1	0.317698	3.06687	0.10359	Purifying selection
StTBL58	Soltu.DM.10G003100.1	AT3G14850.2	0.40979	2.78664	0.147055	Purifying selection
StTBL59	Soltu.DM.10G003780.1	AT2G42570.1	0.328112	2.01331	0.162972	Purifying selection
StTBL60	Soltu.DM.10G005600.1	AT1G01430.1	0.319581	NaN	NaN	No
StTBL60	Soltu.DM.10G005600.1	AT4G01080.1	0.351931	NaN	NaN	No
StTBL60	Soltu.DM.10G005600.1	AT4G23790.1	0.365569	NaN	NaN	No
StTBL61	Soltu.DM.10G019330.1	AT2G38320.1	0.372147	3.1776	0.117116	Purifying selection
StTBL61	Soltu.DM.10G019330.1	AT2G40320.1	0.526025	NaN	NaN	No
StTBL61	Soltu.DM.10G019330.1	AT3G11030.1	0.559953	2.63676	0.212364	Purifying selection
StTBL61	Soltu.DM.10G019330.1	AT5G01620.3	0.45162	2.89004	0.156268	Purifying selection
StTBL62	Soltu.DM.10G019580.1	AT2G40150.1	0.486923	NaN	NaN	No
StTBL62	Soltu.DM.10G019580.1	AT5G01360.1	0.282573	3.47128	0.081403	Purifying selection
StTBL63	Soltu.DM.10G022480.1	AT2G38320.1	0.459501	4.39263	0.104607	Purifying selection
StTBL63	Soltu.DM.10G022480.1	AT3G11030.1	0.546807	NaN	NaN	No
StTBL63	Soltu.DM.10G022480.1	AT5G01620.3	0.259405	NaN	NaN	No
StTBL63	Soltu.DM.10G022480.1	AT5G01360.1	0.573491	NaN	NaN	No
StTBL64	Soltu.DM.10G026840.1	AT3G12060.1	0.329851	NaN	NaN	No
StTBL64	Soltu.DM.10G026840.1	AT5G06700.1	0.357579	NaN	NaN	No
StTBL65	Soltu.DM.10G029040.1	AT5G06700.1	0.330389	NaN	NaN	No
StTBL70	Soltu.DM.12G026200.1	AT5G20680.3	0.317198	NaN	NaN	No
StTBL9	Soltu.DM.01G034730.1	AT1G01430.1	0.35869	NaN	NaN	No
StTBL9	Soltu.DM.01G034730.1	AT4G23790.1	0.404762	NaN	NaN	No
StTBL9	Soltu.DM.01G034730.1	AT4G01080.1	0.368913	2.92229	0.126241	Purifying selection

## Sheet: S.tuberosum  and O.sativa
Supplemental Table 4. Ka/Ks values of S.tuberosum and O.sativa
Gene Name	Gene ID	Gene ID	Ka	Ks	Ka/Ks	Selection pressure
StTBL14	Soltu.DM.02G016350.1	Os01t0217000-01	0.414012	NaN	NaN	No
StTBL19	Soltu.DM.02G030100.1	Os06t0272800-00	0.51353	NaN	NaN	No
StTBL22	Soltu.DM.02G032630.1	Os06t0234300-00	0.501125	NaN	NaN	No
StTBL28	Soltu.DM.04G025840.1	Os01t0880400-01	0.431821	NaN	NaN	No
StTBL30	Soltu.DM.05G022470.1	Os11t0107000-01	0.615796	NaN	NaN	No
StTBL31	Soltu.DM.05G022580.1	Os01t0830700-01	0.356493	NaN	NaN	No
StTBL31	Soltu.DM.05G022580.1	Os11t0104800-01	0.378274	NaN	NaN	No
StTBL31	Soltu.DM.05G022580.1	Os05t0470000-01	0.420579	NaN	NaN	No
StTBL32	Soltu.DM.06G003080.1	Os03t0290900-01	0.360809	NaN	NaN	No
StTBL34	Soltu.DM.06G010280.1	Os11t0107000-01	0.519278	NaN	NaN	No
StTBL34	Soltu.DM.06G010280.1	Os12t0106300-01	0.526996	NaN	NaN	No
StTBL35	Soltu.DM.06G032360.1	Os03t0290900-01	0.374436	NaN	NaN	No
StTBL48	Soltu.DM.08G028800.1	Os05t0214900-01	0.335837	NaN	NaN	No
StTBL48	Soltu.DM.08G028800.1	Os06t0524400-01	0.412601	NaN	NaN	No
StTBL5	Soltu.DM.01G024930.1	Os03t0307700-00	0.370086	NaN	NaN	No
StTBL61	Soltu.DM.10G019330.1	Os11t0107000-01	0.476398	NaN	NaN	No
StTBL62	Soltu.DM.10G019580.1	Os11t0104800-01	0.53072	NaN	NaN	No
StTBL62	Soltu.DM.10G019580.1	Os03t0291200-01	0.425015	NaN	NaN	No
StTBL9	Soltu.DM.01G034730.1	Os06t0524400-01	0.421456	NaN	NaN	No

## Sheet: S.tuberosum  and T.aestivum
Supplemental Table 4. Ka/Ks values of S.tuberosum and T.aestivum
Gene Name	Gene ID	Gene ID	Ka	Ks	Ka/Ks	Selection pressure
StTBL14	Soltu.DM.02G016350.1	TraesCS3D02G145600.1	0.427493	NaN	NaN	No
StTBL17	Soltu.DM.02G030080.1	TraesCS7A02G210600.1	0.548063	NaN	NaN	No
StTBL17	Soltu.DM.02G030080.1	TraesCS7B02G117300.1	0.554019	NaN	NaN	No
StTBL17	Soltu.DM.02G030080.1	TraesCS7D02G212300.1	0.546754	NaN	NaN	No
StTBL25	Soltu.DM.03G013120.1	TraesCS4A02G110000.1	0.326496	NaN	NaN	No
StTBL25	Soltu.DM.03G013120.1	TraesCS4B02G194100.1	0.324942	NaN	NaN	No
StTBL25	Soltu.DM.03G013120.1	TraesCS4D02G195000.1	0.331283	NaN	NaN	No
StTBL28	Soltu.DM.04G025840.1	TraesCS3A02G408800.3	0.446239	NaN	NaN	No
StTBL28	Soltu.DM.04G025840.1	TraesCS3D02G403900.1	0.448015	NaN	NaN	No
StTBL31	Soltu.DM.05G022580.1	TraesCS3A02G350400.1	0.391697	NaN	NaN	No
StTBL31	Soltu.DM.05G022580.1	TraesCS3B02G382900.1	0.406083	NaN	NaN	No
StTBL31	Soltu.DM.05G022580.1	TraesCS3D02G344400.1	0.385035	NaN	NaN	No
StTBL32	Soltu.DM.06G003080.1	TraesCS4A02G109700.1	0.322995	NaN	NaN	No
StTBL32	Soltu.DM.06G003080.1	TraesCS4B02G194500.1	0.347374	NaN	NaN	No
StTBL32	Soltu.DM.06G003080.1	TraesCS4D02G195200.1	0.346517	NaN	NaN	No
StTBL35	Soltu.DM.06G032360.1	TraesCS4A02G109700.1	0.371308	NaN	NaN	No
StTBL35	Soltu.DM.06G032360.1	TraesCS4B02G194500.1	0.374514	NaN	NaN	No
StTBL35	Soltu.DM.06G032360.1	TraesCS4D02G195200.1	0.358528	NaN	NaN	No
StTBL48	Soltu.DM.08G028800.1	TraesCS7A02G351400.2	0.461529	NaN	NaN	No
StTBL5	Soltu.DM.01G024930.1	TraesCS4A02G121200.1	0.397968	NaN	NaN	No
StTBL5	Soltu.DM.01G024930.1	TraesCS4D02G184700.2	0.401248	NaN	NaN	No
StTBL51	Soltu.DM.09G009130.1	TraesCS5A02G152100.2	0.482273	NaN	NaN	No
StTBL61	Soltu.DM.10G019330.1	TraesCS5A02G152100.2	0.481481	NaN	NaN	No
StTBL61	Soltu.DM.10G019330.1	TraesCS5B02G150700.2	0.48352	NaN	NaN	No
StTBL62	Soltu.DM.10G019580.1	TraesCS4A02G110000.1	0.518616	NaN	NaN	No
StTBL62	Soltu.DM.10G019580.1	TraesCS4B02G194100.1	0.516247	NaN	NaN	No
StTBL62	Soltu.DM.10G019580.1	TraesCS4D02G195000.1	0.5193	NaN	NaN	No
StTBL63	Soltu.DM.10G022480.1	TraesCS5A02G152100.2	0.580025	NaN	NaN	No
StTBL63	Soltu.DM.10G022480.1	TraesCS5B02G150700.2	0.611867	NaN	NaN	No
StTBL63	Soltu.DM.10G022480.1	TraesCS5D02G157300.1	0.612971	NaN	NaN	No
StTBL9	Soltu.DM.01G034730.1	TraesCS7A02G351400.2	0.470652	NaN	NaN	No

## Sheet: S.tuberosum  and Z.mays
Supplemental Table 4. Ka/Ks values of S.tuberosum and Z.mays
Gene Name	Gene ID	Gene ID	Ka	Ks	Ka/Ks	Selection pressure
StTBL17	Soltu.DM.02G030080.1	Zm00001eb380390_T001	0.382901	NaN	NaN	No
StTBL22	Soltu.DM.02G032630.1	Zm00001eb279860_T001	0.475506	NaN	NaN	No
StTBL30	Soltu.DM.05G022470.1	Zm00001eb195030_T001	0.537161	NaN	NaN	No
StTBL31	Soltu.DM.05G022580.1	Zm00001eb149000_T001	0.399466	NaN	NaN	No
StTBL31	Soltu.DM.05G022580.1	Zm00001eb194820_T001	0.567119	NaN	NaN	No
StTBL35	Soltu.DM.06G032360.1	Zm00001eb397010_T003	0.422015	NaN	NaN	No
StTBL37	Soltu.DM.07G002250.1	Zm00001eb274750_T002	0.477052	NaN	NaN	No
StTBL5	Soltu.DM.01G024930.1	Zm00001eb396090_T001	0.392078	NaN	NaN	No
