# Supplementary material for: Comprehensive characterization of potato TBL genes reveals candidates for salt and drought stress tolerance
Source: Front Plant Sci. 2026 Jan 26;16:1741231. doi: 10.3389/fpls.2025.1741231 (PMC12884326; doi:10.3389/fpls.2025.1741231)
Supplement: Supplementary file 5 [file Table5.xlsx]

## Sheet: Plant CARE output
Supplemental Table 5. The cis-regulatory elements and classification of StTBLs promoter
Gena Name	Gene ID	Motif Name	Sequence	Position	Length	Strand	Species	Description
StTBL1	Soltu.DM.01G003570	AACA_motif	TAACAAACTCCA	699	12	+	Oryza sativa	involved in endosperm-specific negative expression
StTBL1	Soltu.DM.01G003570	AE-box	AGAAACAA	319	8	-	Arabidopsis thaliana	part of a module for light response
StTBL1	Soltu.DM.01G003570	AE-box	AGAAACTT	960	8	+	Arabidopsis thaliana	part of a module for light response
StTBL1	Soltu.DM.01G003570	Box 4	ATTAAT	530	6	+	Petroselinum crispum	part of a conserved DNA module involved in light responsiveness
StTBL1	Soltu.DM.01G003570	Box 4	ATTAAT	1378	6	-	Petroselinum crispum	part of a conserved DNA module involved in light responsiveness
StTBL1	Soltu.DM.01G003570	Box 4	ATTAAT	1739	6	-	Petroselinum crispum	part of a conserved DNA module involved in light responsiveness
StTBL1	Soltu.DM.01G003570	CCAAT-box	CAACGG	209	6	-	Hordeum vulgare	MYBHv1 binding site
StTBL1	Soltu.DM.01G003570	CGTCA-motif	CGTCA	422	5	-	Hordeum vulgare	cis-acting regulatory element involved in the MeJA-responsiveness
StTBL1	Soltu.DM.01G003570	CGTCA-motif	CGTCA	609	5	+	Hordeum vulgare	cis-acting regulatory element involved in the MeJA-responsiveness
StTBL1	Soltu.DM.01G003570	Gap-box	CAAATGAA(A/G)A	1778	10	+	Arabidopsis thaliana	part of a light responsive element
StTBL1	Soltu.DM.01G003570	GATA-motif	GATAGGA	1585	7	-	Arabidopsis thaliana	part of a light responsive element
StTBL1	Soltu.DM.01G003570	G-Box	CACGTT	133	6	+	Pisum sativum	cis-acting regulatory element involved in light responsiveness
StTBL1	Soltu.DM.01G003570	G-box	GCCACGTGGA	131	10	+	Arabidopsis thaliana	cis-acting regulatory element involved in light responsiveness
StTBL1	Soltu.DM.01G003570	GC-motif	CCCCCG	229	6	+	Zea mays	enhancer-like element involved in anoxic specific inducibility
StTBL1	Soltu.DM.01G003570	I-box	CCATATCCAAT	1525	11	+	Flaveria trinervia	part of a light responsive element
StTBL1	Soltu.DM.01G003570	Sp1	GGGCGG	620	6	-	Oryza sativa	light responsive element
StTBL1	Soltu.DM.01G003570	TCCC-motif	TCTCCCT	1178	7	-	Spinacia oleracea	part of a light responsive element
StTBL1	Soltu.DM.01G003570	TCT-motif	TCTTAC	507	6	-	Arabidopsis thaliana	part of a light responsive element
StTBL1	Soltu.DM.01G003570	TGACG-motif	TGACG	422	5	+	Hordeum vulgare	cis-acting regulatory element involved in the MeJA-responsiveness
StTBL1	Soltu.DM.01G003570	TGACG-motif	TGACG	609	5	-	Hordeum vulgare	cis-acting regulatory element involved in the MeJA-responsiveness
StTBL2	Soltu.DM.01G011760	AT1-motif	AATTATTTTTTATT	431	14	-	Solanum tuberosum	part of a light responsive module
StTBL2	Soltu.DM.01G011760	CGTCA-motif	CGTCA	1809	5	-	Hordeum vulgare	cis-acting regulatory element involved in the MeJA-responsiveness
StTBL2	Soltu.DM.01G011760	circadian	CAAAGATATC	407	10	+	Lycopersicon esculentum	cis-acting regulatory element involved in circadian control
StTBL2	Soltu.DM.01G011760	HD-Zip 3	GTAAT(G/C)ATTAC	1593	11	-	Arabidopsis thaliana	protein binding site
StTBL2	Soltu.DM.01G011760	MBS	CAACTG	1512	6	+	Arabidopsis thaliana	MYB binding site involved in drought-inducibility
StTBL2	Soltu.DM.01G011760	MRE	AACCTAA	21	7	+	Petroselinum crispum	MYB binding site involved in light responsiveness
StTBL2	Soltu.DM.01G011760	MRE	AACCTAA	908	7	-	Petroselinum crispum	MYB binding site involved in light responsiveness
StTBL2	Soltu.DM.01G011760	P-box	CCTTTTG	1670	7	-	Oryza sativa	gibberellin-responsive element
StTBL2	Soltu.DM.01G011760	P-box	CCTTTTG	1763	7	-	Oryza sativa	gibberellin-responsive element
StTBL2	Soltu.DM.01G011760	P-box	CCTTTTG	1856	7	-	Oryza sativa	gibberellin-responsive element
StTBL2	Soltu.DM.01G011760	P-box	CCTTTTG	1949	7	-	Oryza sativa	gibberellin-responsive element
StTBL2	Soltu.DM.01G011760	TGACG-motif	TGACG	1809	5	+	Hordeum vulgare	cis-acting regulatory element involved in the MeJA-responsiveness
StTBL2	Soltu.DM.01G011760	TGA-element	AACGAC	1777	6	-	Brassica oleracea	auxin-responsive element
StTBL3	Soltu.DM.01G020040	AE-box	AGAAACAA	1146	8	+	Arabidopsis thaliana	part of a module for light response
StTBL3	Soltu.DM.01G020040	AE-box	AGAAACAA	1763	8	+	Arabidopsis thaliana	part of a module for light response
StTBL3	Soltu.DM.01G020040	Box 4	ATTAAT	435	6	+	Petroselinum crispum	part of a conserved DNA module involved in light responsiveness
StTBL3	Soltu.DM.01G020040	Box 4	ATTAAT	1112	6	-	Petroselinum crispum	part of a conserved DNA module involved in light responsiveness
StTBL3	Soltu.DM.01G020040	Box 4	ATTAAT	1744	6	-	Petroselinum crispum	part of a conserved DNA module involved in light responsiveness
StTBL3	Soltu.DM.01G020040	CCAAT-box	CAACGG	1768	6	+	Hordeum vulgare	MYBHv1 binding site
StTBL3	Soltu.DM.01G020040	CGTCA-motif	CGTCA	1973	5	-	Hordeum vulgare	cis-acting regulatory element involved in the MeJA-responsiveness
StTBL3	Soltu.DM.01G020040	circadian	CAAAGATATC	1731	10	+	Lycopersicon esculentum	cis-acting regulatory element involved in circadian control
StTBL3	Soltu.DM.01G020040	GARE-motif	TCTGTTG	1087	7	+	Brassica oleracea	gibberellin-responsive element
StTBL3	Soltu.DM.01G020040	G-Box	CACGTT	1176	6	-	Pisum sativum	cis-acting regulatory element involved in light responsiveness
StTBL3	Soltu.DM.01G020040	GT1-motif	GGTTAA	254	6	-	Arabidopsis thaliana	light responsive element
StTBL3	Soltu.DM.01G020040	I-box	CCATATCCAAT	1102	11	-	Flaveria trinervia	part of a light responsive element
StTBL3	Soltu.DM.01G020040	MBS	CAACTG	1812	6	-	Arabidopsis thaliana	MYB binding site involved in drought-inducibility
StTBL3	Soltu.DM.01G020040	TGACG-motif	TGACG	1973	5	+	Hordeum vulgare	cis-acting regulatory element involved in the MeJA-responsiveness
StTBL4	Soltu.DM.01G024370	AE-box	AGAAACAA	282	8	-	Arabidopsis thaliana	part of a module for light response
StTBL4	Soltu.DM.01G024370	AE-box	AGAAACAA	1775	8	-	Arabidopsis thaliana	part of a module for light response
StTBL4	Soltu.DM.01G024370	ATC-motif	AGTAATCT	1070	8	+	Spinacia oleracea	part of a conserved DNA module involved in light responsiveness
StTBL4	Soltu.DM.01G024370	ATCT-motif	AATCTAATCC	1201	10	+	Pisum sativum	part of a conserved DNA module involved in light responsiveness
StTBL4	Soltu.DM.01G024370	Box 4	ATTAAT	40	6	+	Petroselinum crispum	part of a conserved DNA module involved in light responsiveness
StTBL4	Soltu.DM.01G024370	Box 4	ATTAAT	532	6	+	Petroselinum crispum	part of a conserved DNA module involved in light responsiveness
StTBL4	Soltu.DM.01G024370	Box 4	ATTAAT	1552	6	-	Petroselinum crispum	part of a conserved DNA module involved in light responsiveness
StTBL4	Soltu.DM.01G024370	Box 4	ATTAAT	1844	6	-	Petroselinum crispum	part of a conserved DNA module involved in light responsiveness
StTBL4	Soltu.DM.01G024370	G-box	CACGTC	1058	6	+	Zea mays	cis-acting regulatory element involved in light responsiveness
StTBL4	Soltu.DM.01G024370	G-Box	CACGTT	1253	6	+	Pisum sativum	cis-acting regulatory element involved in light responsiveness
StTBL4	Soltu.DM.01G024370	GT1-motif	GGTTAA	64	6	-	Arabidopsis thaliana	light responsive element
StTBL4	Soltu.DM.01G024370	GT1-motif	GGTTAA	1946	6	-	Arabidopsis thaliana	light responsive element
StTBL4	Soltu.DM.01G024370	LAMP-element	CTTTATCA	214	8	-	Pisum sativum	part of a light responsive element
StTBL4	Soltu.DM.01G024370	P-box	CCTTTTG	756	7	-	Oryza sativa	gibberellin-responsive element
StTBL4	Soltu.DM.01G024370	TCT-motif	TCTTAC	322	6	+	Arabidopsis thaliana	part of a light responsive element
StTBL4	Soltu.DM.01G024370	TCT-motif	TCTTAC	1890	6	-	Arabidopsis thaliana	part of a light responsive element
StTBL4	Soltu.DM.01G024370	TGA-element	AACGAC	594	6	+	Brassica oleracea	auxin-responsive element
StTBL5	Soltu.DM.01G024930	AT-rich element	ATAGAAATCAA	344	11	+	Glycine max	binding site of AT-rich DNA binding protein (ATBP-1)
StTBL5	Soltu.DM.01G024930	AT-rich element	ATAGAAATCAA	1338	11	-	Glycine max	binding site of AT-rich DNA binding protein (ATBP-1)
StTBL5	Soltu.DM.01G024930	Box 4	ATTAAT	369	6	+	Petroselinum crispum	part of a conserved DNA module involved in light responsiveness
StTBL5	Soltu.DM.01G024930	Box 4	ATTAAT	373	6	+	Petroselinum crispum	part of a conserved DNA module involved in light responsiveness
StTBL5	Soltu.DM.01G024930	Box 4	ATTAAT	398	6	+	Petroselinum crispum	part of a conserved DNA module involved in light responsiveness
StTBL5	Soltu.DM.01G024930	Box 4	ATTAAT	1544	6	-	Petroselinum crispum	part of a conserved DNA module involved in light responsiveness
StTBL5	Soltu.DM.01G024930	Box 4	ATTAAT	1574	6	-	Petroselinum crispum	part of a conserved DNA module involved in light responsiveness
StTBL5	Soltu.DM.01G024930	Box 4	ATTAAT	1587	6	-	Petroselinum crispum	part of a conserved DNA module involved in light responsiveness
StTBL5	Soltu.DM.01G024930	Box 4	ATTAAT	1972	6	-	Petroselinum crispum	part of a conserved DNA module involved in light responsiveness
StTBL5	Soltu.DM.01G024930	CCAAT-box	CAACGG	13	6	-	Hordeum vulgare	MYBHv1 binding site
StTBL5	Soltu.DM.01G024930	CGTCA-motif	CGTCA	1080	5	+	Hordeum vulgare	cis-acting regulatory element involved in the MeJA-responsiveness
StTBL5	Soltu.DM.01G024930	GATA-motif	AAGGATAAGG	1897	10	-	Solanum tuberosum	part of a light responsive element
StTBL5	Soltu.DM.01G024930	G-box	TACGTG	709	6	-	Arabidopsis thaliana	cis-acting regulatory element involved in light responsiveness
StTBL5	Soltu.DM.01G024930	G-Box	CACGTT	1132	6	+	Pisum sativum	cis-acting regulatory element involved in light responsiveness
StTBL5	Soltu.DM.01G024930	I-box	GGATAAGGTG	1895	10	-	Zea mays	part of a light responsive element
StTBL5	Soltu.DM.01G024930	LAMP-element	CTTTATCA	1471	8	+	Pisum sativum	part of a light responsive element
StTBL5	Soltu.DM.01G024930	O2-site	GTTGACGTGA	708	10	-	Zea mays	cis-acting regulatory element involved in zein metabolism regulation
StTBL5	Soltu.DM.01G024930	O2-site	GATGATGTGG	1915	10	-	Zea mays	cis-acting regulatory element involved in zein metabolism regulation
StTBL5	Soltu.DM.01G024930	TCT-motif	TCTTAC	487	6	-	Arabidopsis thaliana	part of a light responsive element
StTBL5	Soltu.DM.01G024930	TGACG-motif	TGACG	1080	5	-	Hordeum vulgare	cis-acting regulatory element involved in the MeJA-responsiveness
StTBL6	Soltu.DM.01G025940	AE-box	AGAAACTT	1370	8	+	Arabidopsis thaliana	part of a module for light response
StTBL6	Soltu.DM.01G025940	Box 4	ATTAAT	704	6	+	Petroselinum crispum	part of a conserved DNA module involved in light responsiveness
StTBL6	Soltu.DM.01G025940	Box 4	ATTAAT	719	6	+	Petroselinum crispum	part of a conserved DNA module involved in light responsiveness
StTBL6	Soltu.DM.01G025940	Box 4	ATTAAT	812	6	+	Petroselinum crispum	part of a conserved DNA module involved in light responsiveness
StTBL6	Soltu.DM.01G025940	Box 4	ATTAAT	905	6	+	Petroselinum crispum	part of a conserved DNA module involved in light responsiveness
StTBL6	Soltu.DM.01G025940	Box 4	ATTAAT	916	6	+	Petroselinum crispum	part of a conserved DNA module involved in light responsiveness
StTBL6	Soltu.DM.01G025940	Box 4	ATTAAT	1047	6	-	Petroselinum crispum	part of a conserved DNA module involved in light responsiveness
StTBL6	Soltu.DM.01G025940	Box 4	ATTAAT	1171	6	-	Petroselinum crispum	part of a conserved DNA module involved in light responsiveness
StTBL6	Soltu.DM.01G025940	Box 4	ATTAAT	1417	6	-	Petroselinum crispum	part of a conserved DNA module involved in light responsiveness
StTBL6	Soltu.DM.01G025940	Box 4	ATTAAT	1706	6	-	Petroselinum crispum	part of a conserved DNA module involved in light responsiveness
StTBL6	Soltu.DM.01G025940	CAT-box	GCCACT	149	6	-	Arabidopsis thaliana	cis-acting regulatory element related to meristem expression
StTBL6	Soltu.DM.01G025940	CAT-box	GCCACT	1800	6	+	Arabidopsis thaliana	cis-acting regulatory element related to meristem expression
StTBL6	Soltu.DM.01G025940	CGTCA-motif	CGTCA	683	5	+	Hordeum vulgare	cis-acting regulatory element involved in the MeJA-responsiveness
StTBL6	Soltu.DM.01G025940	CGTCA-motif	CGTCA	776	5	-	Hordeum vulgare	cis-acting regulatory element involved in the MeJA-responsiveness
StTBL6	Soltu.DM.01G025940	Gap-box	CAAATGAA(A/G)A	559	10	-	Arabidopsis thaliana	part of a light responsive element
StTBL6	Soltu.DM.01G025940	GARE-motif	TCTGTTG	1366	7	-	Brassica oleracea	gibberellin-responsive element
StTBL6	Soltu.DM.01G025940	G-Box	CACGTG	1740	6	-	Pisum sativum	cis-acting regulatory element involved in light responsiveness
StTBL6	Soltu.DM.01G025940	G-box	TAACACGTAG	1739	10	-	Brassica oleracea	cis-acting regulatory element involved in light responsiveness
StTBL6	Soltu.DM.01G025940	G-box	CACGTG	1740	6	-	Arabidopsis thaliana	cis-acting regulatory element involved in light responsiveness
StTBL6	Soltu.DM.01G025940	GT1-motif	GGTTAAT	671	7	-	Avena sativa	light responsive element
StTBL6	Soltu.DM.01G025940	GT1-motif	GGTTAA	672	6	-	Arabidopsis thaliana	light responsive element
StTBL6	Soltu.DM.01G025940	GT1-motif	GGTTAAT	723	7	-	Avena sativa	light responsive element
StTBL6	Soltu.DM.01G025940	GT1-motif	GGTTAA	724	6	-	Arabidopsis thaliana	light responsive element
StTBL6	Soltu.DM.01G025940	MBS	CAACTG	103	6	-	Arabidopsis thaliana	MYB binding site involved in drought-inducibility
StTBL6	Soltu.DM.01G025940	MBSI	TTTTTACGGTTA	725	12	-	Petunia hybrida	MYB binding site involved in flavonoid biosynthetic genes regulation
StTBL6	Soltu.DM.01G025940	RY-element	CATGCATG	1533	8	-	Helianthus annuus	cis-acting regulatory element involved in seed-specific regulation
StTBL6	Soltu.DM.01G025940	TC-rich repeats	GTTTTCTTAC	1152	10	+	Nicotiana tabacum	cis-acting element involved in defense and stress responsiveness
StTBL6	Soltu.DM.01G025940	TGA-box	TGACGTAA	776	8	+	Glycine max	part of an auxin-responsive element
StTBL6	Soltu.DM.01G025940	TGACG-motif	TGACG	683	5	-	Hordeum vulgare	cis-acting regulatory element involved in the MeJA-responsiveness
StTBL6	Soltu.DM.01G025940	TGACG-motif	TGACG	776	5	+	Hordeum vulgare	cis-acting regulatory element involved in the MeJA-responsiveness
StTBL7	Soltu.DM.01G025950	ACA-motif	AATCACAACCATA	1067	13	-	Arabidopsis thaliana	part of gapA in (gapA-CMA1) involved with light responsiveness
StTBL7	Soltu.DM.01G025950	AE-box	AGAAACAA	337	8	+	Arabidopsis thaliana	part of a module for light response
StTBL7	Soltu.DM.01G025950	AT1-motif	AATTATTTTTTATT	1542	14	-	Solanum tuberosum	part of a light responsive module
StTBL7	Soltu.DM.01G025950	Box 4	ATTAAT	143	6	+	Petroselinum crispum	part of a conserved DNA module involved in light responsiveness
StTBL7	Soltu.DM.01G025950	Box 4	ATTAAT	737	6	+	Petroselinum crispum	part of a conserved DNA module involved in light responsiveness
StTBL7	Soltu.DM.01G025950	Box 4	ATTAAT	913	6	+	Petroselinum crispum	part of a conserved DNA module involved in light responsiveness
StTBL7	Soltu.DM.01G025950	Box 4	ATTAAT	1045	6	-	Petroselinum crispum	part of a conserved DNA module involved in light responsiveness
StTBL7	Soltu.DM.01G025950	circadian	CAAAGATATC	485	10	-	Lycopersicon esculentum	cis-acting regulatory element involved in circadian control
StTBL7	Soltu.DM.01G025950	GATA-motif	AAGGATAAGG	368	10	-	Solanum tuberosum	part of a light responsive element
StTBL7	Soltu.DM.01G025950	GATA-motif	AAGGATAAGG	433	10	+	Solanum tuberosum	part of a light responsive element
StTBL7	Soltu.DM.01G025950	G-box	TAAACGTG	71	8	+	Brassica oleracea	cis-acting regulatory element involved in light responsiveness
StTBL7	Soltu.DM.01G025950	G-Box	CACGTT	73	6	-	Pisum sativum	cis-acting regulatory element involved in light responsiveness
StTBL7	Soltu.DM.01G025950	G-Box	CACGTT	254	6	-	Pisum sativum	cis-acting regulatory element involved in light responsiveness
StTBL7	Soltu.DM.01G025950	LAMP-element	CTTTATCA	1831	8	-	Pisum sativum	part of a light responsive element
StTBL7	Soltu.DM.01G025950	P-box	CCTTTTG	632	7	-	Oryza sativa	gibberellin-responsive element
StTBL7	Soltu.DM.01G025950	P-box	CCTTTTG	1742	7	+	Oryza sativa	gibberellin-responsive element
StTBL8	Soltu.DM.01G025970	Box 4	ATTAAT	190	6	+	Petroselinum crispum	part of a conserved DNA module involved in light responsiveness
StTBL8	Soltu.DM.01G025970	Box 4	ATTAAT	260	6	+	Petroselinum crispum	part of a conserved DNA module involved in light responsiveness
StTBL8	Soltu.DM.01G025970	Box 4	ATTAAT	558	6	+	Petroselinum crispum	part of a conserved DNA module involved in light responsiveness
StTBL8	Soltu.DM.01G025970	Box 4	ATTAAT	1334	6	-	Petroselinum crispum	part of a conserved DNA module involved in light responsiveness
StTBL8	Soltu.DM.01G025970	Box 4	ATTAAT	1911	6	-	Petroselinum crispum	part of a conserved DNA module involved in light responsiveness
StTBL8	Soltu.DM.01G025970	CGTCA-motif	CGTCA	980	5	+	Hordeum vulgare	cis-acting regulatory element involved in the MeJA-responsiveness
StTBL8	Soltu.DM.01G025970	chs-CMA2a	TCACTTGA	926	8	-	Petroselinum crispum	part of a light responsive element
StTBL8	Soltu.DM.01G025970	GA-motif	ATAGATAA	378	8	-	Arabidopsis thaliana	part of a light responsive element
StTBL8	Soltu.DM.01G025970	G-box	TACGTG	491	6	-	Arabidopsis thaliana	cis-acting regulatory element involved in light responsiveness
StTBL8	Soltu.DM.01G025970	G-box	CACGTC	1895	6	+	Zea mays	cis-acting regulatory element involved in light responsiveness
StTBL8	Soltu.DM.01G025970	P-box	CCTTTTG	772	7	-	Oryza sativa	gibberellin-responsive element
StTBL8	Soltu.DM.01G025970	RY-element	CATGCATG	1881	8	-	Helianthus annuus	cis-acting regulatory element involved in seed-specific regulation
StTBL8	Soltu.DM.01G025970	TGACG-motif	TGACG	980	5	-	Hordeum vulgare	cis-acting regulatory element involved in the MeJA-responsiveness
StTBL8	Soltu.DM.01G025970	TGA-element	AACGAC	1385	6	-	Brassica oleracea	auxin-responsive element
StTBL9	Soltu.DM.01G034730	Box 4	ATTAAT	134	6	+	Petroselinum crispum	part of a conserved DNA module involved in light responsiveness
StTBL9	Soltu.DM.01G034730	Box 4	ATTAAT	168	6	+	Petroselinum crispum	part of a conserved DNA module involved in light responsiveness
StTBL9	Soltu.DM.01G034730	Box 4	ATTAAT	607	6	+	Petroselinum crispum	part of a conserved DNA module involved in light responsiveness
StTBL9	Soltu.DM.01G034730	Box 4	ATTAAT	776	6	+	Petroselinum crispum	part of a conserved DNA module involved in light responsiveness
StTBL9	Soltu.DM.01G034730	Box 4	ATTAAT	904	6	+	Petroselinum crispum	part of a conserved DNA module involved in light responsiveness
StTBL9	Soltu.DM.01G034730	circadian	CAAAGATATC	849	10	-	Lycopersicon esculentum	cis-acting regulatory element involved in circadian control
StTBL9	Soltu.DM.01G034730	DRE	TACCGACAT	1145	9	+	Arabidopsis thaliana	cis-acting element involved in dehydration, low-temp, salt stresses
StTBL9	Soltu.DM.01G034730	GCN4_motif	TGAGTCA	314	7	+	Oryza sativa	cis-regulatory element involved in endosperm expression
StTBL9	Soltu.DM.01G034730	GT1-motif	GGTTAA	1752	6	-	Arabidopsis thaliana	light responsive element
StTBL9	Soltu.DM.01G034730	P-box	CCTTTTG	440	7	+	Oryza sativa	gibberellin-responsive element
StTBL9	Soltu.DM.01G034730	TC-rich repeats	ATTCTCTAAC	1333	10	-	Nicotiana tabacum	cis-acting element involved in defense and stress responsiveness
StTBL10	Soltu.DM.01G045680	ABRE	GACACGTGGC	589	10	-	Triticum aestivum	cis-acting element involved in the abscisic acid responsiveness
StTBL10	Soltu.DM.01G045680	ABRE	CACGTG	1661	6	-	Arabidopsis thaliana	cis-acting element involved in the abscisic acid responsiveness
StTBL10	Soltu.DM.01G045680	ABRE	ACGTG	1662	5	+	Arabidopsis thaliana	cis-acting element involved in the abscisic acid responsiveness
StTBL10	Soltu.DM.01G045680	ARE	AAACCA	1665	6	-	Zea mays	cis-acting regulatory element essential for the anaerobic induction
StTBL10	Soltu.DM.01G045680	Box 4	ATTAAT	1483	6	-	Petroselinum crispum	part of a conserved DNA module involved in light responsiveness
StTBL10	Soltu.DM.01G045680	Box 4	ATTAAT	1744	6	-	Petroselinum crispum	part of a conserved DNA module involved in light responsiveness
StTBL10	Soltu.DM.01G045680	Box 4	ATTAAT	1782	6	-	Petroselinum crispum	part of a conserved DNA module involved in light responsiveness
StTBL10	Soltu.DM.01G045680	CCAAT-box	CAACGG	937	6	+	Hordeum vulgare	MYBHv1 binding site
StTBL10	Soltu.DM.01G045680	CGTCA-motif	CGTCA	1082	5	-	Hordeum vulgare	cis-acting regulatory element involved in the MeJA-responsiveness
StTBL10	Soltu.DM.01G045680	circadian	CAAAGATATC	58	10	+	Lycopersicon esculentum	cis-acting regulatory element involved in circadian control
StTBL10	Soltu.DM.01G045680	G-Box	CACGTGAAA	1658	9	-	Pisum sativum	cis-acting regulatory element involved in light responsiveness
StTBL10	Soltu.DM.01G045680	G-Box	CACGTG	1661	6	-	Pisum sativum	cis-acting regulatory element involved in light responsiveness
StTBL10	Soltu.DM.01G045680	G-box	CACGTG	1661	6	-	Arabidopsis thaliana	cis-acting regulatory element involved in light responsiveness
StTBL10	Soltu.DM.01G045680	GCN4_motif	TGAGTCA	1333	7	-	Oryza sativa	cis-regulatory element involved in endosperm expression
StTBL10	Soltu.DM.01G045680	GT1-motif	GGTTAAT	952	7	+	Avena sativa	light responsive element
StTBL10	Soltu.DM.01G045680	GT1-motif	GGTTAA	963	6	+	Arabidopsis thaliana	light responsive element
StTBL10	Soltu.DM.01G045680	I-box	GGATAAGGTG	1074	10	+	Zea mays	part of a light responsive element
StTBL10	Soltu.DM.01G045680	O2-site	GATGA(C/T)(A/G)TG(A/G)	12	10	-	Zea mays	cis-acting regulatory element involved in zein metabolism regulation
StTBL10	Soltu.DM.01G045680	O2-site	GATGACATGG	558	10	+	Zea mays	cis-acting regulatory element involved in zein metabolism regulation
StTBL10	Soltu.DM.01G045680	TATC-box	TATCCCA	139	7	-	Oryza sativa	cis-acting element involved in gibberellin-responsiveness
StTBL10	Soltu.DM.01G045680	TATC-box	TATCCCA	1990	7	+	Oryza sativa	cis-acting element involved in gibberellin-responsiveness
StTBL10	Soltu.DM.01G045680	TCA-element	CCATCTTTTT	980	10	-	Nicotiana tabacum	cis-acting element involved in salicylic acid responsiveness
StTBL10	Soltu.DM.01G045680	TCA-element	CCATCTTTTT	1006	10	-	Nicotiana tabacum	cis-acting element involved in salicylic acid responsiveness
StTBL10	Soltu.DM.01G045680	TGACG-motif	TGACG	1082	5	+	Hordeum vulgare	cis-acting regulatory element involved in the MeJA-responsiveness
StTBL10	Soltu.DM.01G045680	TGA-element	AACGAC	902	6	+	Brassica oleracea	auxin-responsive element
StTBL11	Soltu.DM.01G045890	ATC-motif	AGTAATCT	199	8	-	Spinacia oleracea	part of a conserved DNA module involved in light responsiveness
StTBL11	Soltu.DM.01G045890	ATC-motif	AGTAATCT	1396	8	-	Spinacia oleracea	part of a conserved DNA module involved in light responsiveness
StTBL11	Soltu.DM.01G045890	Box 4	ATTAAT	586	6	+	Petroselinum crispum	part of a conserved DNA module involved in light responsiveness
StTBL11	Soltu.DM.01G045890	Box 4	ATTAAT	652	6	+	Petroselinum crispum	part of a conserved DNA module involved in light responsiveness
StTBL11	Soltu.DM.01G045890	Box 4	ATTAAT	690	6	+	Petroselinum crispum	part of a conserved DNA module involved in light responsiveness
StTBL11	Soltu.DM.01G045890	Box 4	ATTAAT	699	6	+	Petroselinum crispum	part of a conserved DNA module involved in light responsiveness
StTBL11	Soltu.DM.01G045890	Box 4	ATTAAT	744	6	+	Petroselinum crispum	part of a conserved DNA module involved in light responsiveness
StTBL11	Soltu.DM.01G045890	Box 4	ATTAAT	927	6	+	Petroselinum crispum	part of a conserved DNA module involved in light responsiveness
StTBL11	Soltu.DM.01G045890	Box 4	ATTAAT	967	6	+	Petroselinum crispum	part of a conserved DNA module involved in light responsiveness
StTBL11	Soltu.DM.01G045890	Box 4	ATTAAT	1000	6	-	Petroselinum crispum	part of a conserved DNA module involved in light responsiveness
StTBL11	Soltu.DM.01G045890	Box 4	ATTAAT	1289	6	-	Petroselinum crispum	part of a conserved DNA module involved in light responsiveness
StTBL11	Soltu.DM.01G045890	Box 4	ATTAAT	1843	6	-	Petroselinum crispum	part of a conserved DNA module involved in light responsiveness
StTBL11	Soltu.DM.01G045890	Box 4	ATTAAT	1900	6	-	Petroselinum crispum	part of a conserved DNA module involved in light responsiveness
StTBL11	Soltu.DM.01G045890	GA-motif	ATAGATAA	645	8	+	Arabidopsis thaliana	part of a light responsive element
StTBL11	Soltu.DM.01G045890	G-box	TACGTG	1173	6	-	Arabidopsis thaliana	cis-acting regulatory element involved in light responsiveness
StTBL11	Soltu.DM.01G045890	G-box	CACGAC	1265	6	+	Zea mays	cis-acting regulatory element involved in light responsiveness
StTBL11	Soltu.DM.01G045890	P-box	CCTTTTG	1535	7	+	Oryza sativa	gibberellin-responsive element
StTBL12	Soltu.DM.02G008960	Box 4	ATTAAT	823	6	+	Petroselinum crispum	part of a conserved DNA module involved in light responsiveness
StTBL12	Soltu.DM.02G008960	Box 4	ATTAAT	850	6	+	Petroselinum crispum	part of a conserved DNA module involved in light responsiveness
StTBL12	Soltu.DM.02G008960	Box 4	ATTAAT	902	6	+	Petroselinum crispum	part of a conserved DNA module involved in light responsiveness
StTBL12	Soltu.DM.02G008960	Box 4	ATTAAT	912	6	+	Petroselinum crispum	part of a conserved DNA module involved in light responsiveness
StTBL12	Soltu.DM.02G008960	Box 4	ATTAAT	1052	6	-	Petroselinum crispum	part of a conserved DNA module involved in light responsiveness
StTBL12	Soltu.DM.02G008960	Box 4	ATTAAT	1433	6	-	Petroselinum crispum	part of a conserved DNA module involved in light responsiveness
StTBL12	Soltu.DM.02G008960	Box 4	ATTAAT	1460	6	-	Petroselinum crispum	part of a conserved DNA module involved in light responsiveness
StTBL12	Soltu.DM.02G008960	Box 4	ATTAAT	1566	6	-	Petroselinum crispum	part of a conserved DNA module involved in light responsiveness
StTBL12	Soltu.DM.02G008960	Box 4	ATTAAT	1570	6	-	Petroselinum crispum	part of a conserved DNA module involved in light responsiveness
StTBL12	Soltu.DM.02G008960	Box 4	ATTAAT	1748	6	-	Petroselinum crispum	part of a conserved DNA module involved in light responsiveness
StTBL12	Soltu.DM.02G008960	Box 4	ATTAAT	1829	6	-	Petroselinum crispum	part of a conserved DNA module involved in light responsiveness
StTBL12	Soltu.DM.02G008960	CGTCA-motif	CGTCA	804	5	-	Hordeum vulgare	cis-acting regulatory element involved in the MeJA-responsiveness
StTBL12	Soltu.DM.02G008960	CGTCA-motif	CGTCA	1375	5	+	Hordeum vulgare	cis-acting regulatory element involved in the MeJA-responsiveness
StTBL12	Soltu.DM.02G008960	G-box	CACGAC	643	6	+	Zea mays	cis-acting regulatory element involved in light responsiveness
StTBL12	Soltu.DM.02G008960	G-box	CACGAC	656	6	-	Zea mays	cis-acting regulatory element involved in light responsiveness
StTBL12	Soltu.DM.02G008960	G-box	TACGTG	1096	6	-	Arabidopsis thaliana	cis-acting regulatory element involved in light responsiveness
StTBL12	Soltu.DM.02G008960	G-box	CACGTC	1601	6	-	Zea mays	cis-acting regulatory element involved in light responsiveness
StTBL12	Soltu.DM.02G008960	G-box	TAAACGTG	1991	8	-	Brassica oleracea	cis-acting regulatory element involved in light responsiveness
StTBL12	Soltu.DM.02G008960	G-Box	CACGTT	67	6	-	Pisum sativum	cis-acting regulatory element involved in light responsiveness
StTBL12	Soltu.DM.02G008960	G-Box	CACGTT	1991	6	+	Pisum sativum	cis-acting regulatory element involved in light responsiveness
StTBL12	Soltu.DM.02G008960	GT1-motif	GGTTAA	577	6	+	Arabidopsis thaliana	light responsive element
StTBL12	Soltu.DM.02G008960	HD-Zip 1	CAAT(A/T)ATTG	1533	9	-	Arabidopsis thaliana	element involved in differentiation of the palisade mesophyll cells
StTBL12	Soltu.DM.02G008960	MBS	CAACTG	1264	6	-	Arabidopsis thaliana	MYB binding site involved in drought-inducibility
StTBL12	Soltu.DM.02G008960	TGACG-motif	TGACG	804	5	+	Hordeum vulgare	cis-acting regulatory element involved in the MeJA-responsiveness
StTBL12	Soltu.DM.02G008960	TGACG-motif	TGACG	1375	5	-	Hordeum vulgare	cis-acting regulatory element involved in the MeJA-responsiveness
StTBL13	Soltu.DM.02G008970	AE-box	AGAAACAA	692	8	-	Arabidopsis thaliana	part of a module for light response
StTBL13	Soltu.DM.02G008970	ATC-motif	AGTAATCT	344	8	-	Spinacia oleracea	part of a conserved DNA module involved in light responsiveness
StTBL13	Soltu.DM.02G008970	AT-rich element	ATAGAAATCAA	158	11	+	Glycine max	binding site of AT-rich DNA binding protein (ATBP-1)
StTBL13	Soltu.DM.02G008970	Box 4	ATTAAT	1468	6	-	Petroselinum crispum	part of a conserved DNA module involved in light responsiveness
StTBL13	Soltu.DM.02G008970	Box 4	ATTAAT	1904	6	-	Petroselinum crispum	part of a conserved DNA module involved in light responsiveness
StTBL13	Soltu.DM.02G008970	CAT-box	GCCACT	1942	6	+	Arabidopsis thaliana	cis-acting regulatory element related to meristem expression
StTBL13	Soltu.DM.02G008970	GA-motif	ATAGATAA	738	8	+	Arabidopsis thaliana	part of a light responsive element
StTBL13	Soltu.DM.02G008970	G-Box	CACGTT	1784	6	+	Pisum sativum	cis-acting regulatory element involved in light responsiveness
StTBL13	Soltu.DM.02G008970	GCN4_motif	TGAGTCA	1073	7	+	Oryza sativa	cis-regulatory element involved in endosperm expression
StTBL13	Soltu.DM.02G008970	GT1-motif	GGTTAA	389	6	+	Arabidopsis thaliana	light responsive element
StTBL13	Soltu.DM.02G008970	HD-Zip 1	CAAT(A/T)ATTG	1086	9	-	Arabidopsis thaliana	element involved in differentiation of the palisade mesophyll cells
StTBL13	Soltu.DM.02G008970	MBS	CAACTG	1671	6	+	Arabidopsis thaliana	MYB binding site involved in drought-inducibility
StTBL13	Soltu.DM.02G008970	P-box	CCTTTTG	1313	7	+	Oryza sativa	gibberellin-responsive element
StTBL13	Soltu.DM.02G008970	TCT-motif	TCTTAC	595	6	+	Arabidopsis thaliana	part of a light responsive element
StTBL14	Soltu.DM.02G016350	AAAC-motif	CAATCAAAACCT	308	12	+	Spinacia oleracea	light responsive element
StTBL14	Soltu.DM.02G016350	AT1-motif	AATTATTTTTTATT	1596	14	+	Solanum tuberosum	part of a light responsive module
StTBL14	Soltu.DM.02G016350	ATC-motif	AGTAATCT	88	8	+	Spinacia oleracea	part of a conserved DNA module involved in light responsiveness
StTBL14	Soltu.DM.02G016350	Box 4	ATTAAT	1362	6	-	Petroselinum crispum	part of a conserved DNA module involved in light responsiveness
StTBL14	Soltu.DM.02G016350	Box 4	ATTAAT	1405	6	-	Petroselinum crispum	part of a conserved DNA module involved in light responsiveness
StTBL14	Soltu.DM.02G016350	CGTCA-motif	CGTCA	1821	5	+	Hordeum vulgare	cis-acting regulatory element involved in the MeJA-responsiveness
StTBL14	Soltu.DM.02G016350	G-box	TACGTG	292	6	+	Arabidopsis thaliana	cis-acting regulatory element involved in light responsiveness
StTBL14	Soltu.DM.02G016350	GT1-motif	GGTTAAT	1584	7	+	Avena sativa	light responsive element
StTBL14	Soltu.DM.02G016350	TC-rich repeats	ATTCTCTAAC	940	10	-	Nicotiana tabacum	cis-acting element involved in defense and stress responsiveness
StTBL14	Soltu.DM.02G016350	TC-rich repeats	GTTTTCTTAC	1726	10	+	Nicotiana tabacum	cis-acting element involved in defense and stress responsiveness
StTBL14	Soltu.DM.02G016350	TCT-motif	TCTTAC	910	6	-	Arabidopsis thaliana	part of a light responsive element
StTBL14	Soltu.DM.02G016350	TCT-motif	TCTTAC	1730	6	+	Arabidopsis thaliana	part of a light responsive element
StTBL14	Soltu.DM.02G016350	TGACG-motif	TGACG	1821	5	-	Hordeum vulgare	cis-acting regulatory element involved in the MeJA-responsiveness
StTBL15	Soltu.DM.02G022940	ATCT-motif	AATCTAATCC	333	10	-	Pisum sativum	part of a conserved DNA module involved in light responsiveness
StTBL15	Soltu.DM.02G022940	Box 4	ATTAAT	855	6	+	Petroselinum crispum	part of a conserved DNA module involved in light responsiveness
StTBL15	Soltu.DM.02G022940	Box 4	ATTAAT	1543	6	-	Petroselinum crispum	part of a conserved DNA module involved in light responsiveness
StTBL15	Soltu.DM.02G022940	Box 4	ATTAAT	1692	6	-	Petroselinum crispum	part of a conserved DNA module involved in light responsiveness
StTBL15	Soltu.DM.02G022940	Box 4	ATTAAT	1806	6	-	Petroselinum crispum	part of a conserved DNA module involved in light responsiveness
StTBL15	Soltu.DM.02G022940	Box 4	ATTAAT	1977	6	-	Petroselinum crispum	part of a conserved DNA module involved in light responsiveness
StTBL15	Soltu.DM.02G022940	CGTCA-motif	CGTCA	165	5	-	Hordeum vulgare	cis-acting regulatory element involved in the MeJA-responsiveness
StTBL15	Soltu.DM.02G022940	CGTCA-motif	CGTCA	1523	5	-	Hordeum vulgare	cis-acting regulatory element involved in the MeJA-responsiveness
StTBL15	Soltu.DM.02G022940	G-box	CACGAC	194	6	+	Zea mays	cis-acting regulatory element involved in light responsiveness
StTBL15	Soltu.DM.02G022940	G-box	CACGTG	1109	6	-	Arabidopsis thaliana	cis-acting regulatory element involved in light responsiveness
StTBL15	Soltu.DM.02G022940	G-Box	CACGTG	1109	6	-	Pisum sativum	cis-acting regulatory element involved in light responsiveness
StTBL15	Soltu.DM.02G022940	GT1-motif	GGTTAA	1392	6	+	Arabidopsis thaliana	light responsive element
StTBL15	Soltu.DM.02G022940	MBS	CAACTG	129	6	+	Arabidopsis thaliana	MYB binding site involved in drought-inducibility
StTBL15	Soltu.DM.02G022940	MBS	CAACTG	1365	6	+	Arabidopsis thaliana	MYB binding site involved in drought-inducibility
StTBL15	Soltu.DM.02G022940	P-box	CCTTTTG	1036	7	-	Oryza sativa	gibberellin-responsive element
StTBL15	Soltu.DM.02G022940	P-box	CCTTTTG	1442	7	-	Oryza sativa	gibberellin-responsive element
StTBL15	Soltu.DM.02G022940	P-box	CCTTTTG	1849	7	-	Oryza sativa	gibberellin-responsive element
StTBL15	Soltu.DM.02G022940	TCT-motif	TCTTAC	1135	6	-	Arabidopsis thaliana	part of a light responsive element
StTBL15	Soltu.DM.02G022940	TGACG-motif	TGACG	165	5	+	Hordeum vulgare	cis-acting regulatory element involved in the MeJA-responsiveness
StTBL15	Soltu.DM.02G022940	TGACG-motif	TGACG	1523	5	+	Hordeum vulgare	cis-acting regulatory element involved in the MeJA-responsiveness
StTBL15	Soltu.DM.02G022940	TGA-element	AACGAC	1873	6	-	Brassica oleracea	auxin-responsive element
StTBL16	Soltu.DM.02G022950	4cl-CMA1b	ATTCCGATAAACT	1814	13	-	Petroselinum crispum	light responsive element
StTBL16	Soltu.DM.02G022950	AE-box	AGAAACTT	1044	8	+	Arabidopsis thaliana	part of a module for light response
StTBL16	Soltu.DM.02G022950	AT1-motif	AATTATTTTTTATT	220	14	-	Solanum tuberosum	part of a light responsive module
StTBL16	Soltu.DM.02G022950	Box 4	ATTAAT	63	6	+	Petroselinum crispum	part of a conserved DNA module involved in light responsiveness
StTBL16	Soltu.DM.02G022950	Box 4	ATTAAT	1106	6	-	Petroselinum crispum	part of a conserved DNA module involved in light responsiveness
StTBL16	Soltu.DM.02G022950	Box 4	ATTAAT	1125	6	-	Petroselinum crispum	part of a conserved DNA module involved in light responsiveness
StTBL16	Soltu.DM.02G022950	Box 4	ATTAAT	1274	6	-	Petroselinum crispum	part of a conserved DNA module involved in light responsiveness
StTBL16	Soltu.DM.02G022950	Box 4	ATTAAT	1471	6	-	Petroselinum crispum	part of a conserved DNA module involved in light responsiveness
StTBL16	Soltu.DM.02G022950	CGTCA-motif	CGTCA	1690	5	+	Hordeum vulgare	cis-acting regulatory element involved in the MeJA-responsiveness
StTBL16	Soltu.DM.02G022950	CGTCA-motif	CGTCA	1697	5	+	Hordeum vulgare	cis-acting regulatory element involved in the MeJA-responsiveness
StTBL16	Soltu.DM.02G022950	chs-CMA1a	TTACTTAA	1432	8	-	Daucus carota	part of a light responsive element
StTBL16	Soltu.DM.02G022950	GA-motif	ATAGATAA	503	8	+	Arabidopsis thaliana	part of a light responsive element
StTBL16	Soltu.DM.02G022950	G-Box	CACGTT	1030	6	+	Pisum sativum	cis-acting regulatory element involved in light responsiveness
StTBL16	Soltu.DM.02G022950	G-box	TACGTG	1289	6	+	Arabidopsis thaliana	cis-acting regulatory element involved in light responsiveness
StTBL16	Soltu.DM.02G022950	G-box	CACGTC	1688	6	+	Zea mays	cis-acting regulatory element involved in light responsiveness
StTBL16	Soltu.DM.02G022950	GT1-motif	GGTTAAT	782	7	+	Avena sativa	light responsive element
StTBL16	Soltu.DM.02G022950	GT1-motif	GGTTAA	805	6	+	Arabidopsis thaliana	light responsive element
StTBL16	Soltu.DM.02G022950	P-box	CCTTTTG	1244	7	+	Oryza sativa	gibberellin-responsive element
StTBL16	Soltu.DM.02G022950	Sp1	GGGCGG	818	6	+	Oryza sativa	light responsive element
StTBL16	Soltu.DM.02G022950	Sp1	GGGCGG	823	6	+	Oryza sativa	light responsive element
StTBL16	Soltu.DM.02G022950	TCT-motif	TCTTAC	1238	6	-	Arabidopsis thaliana	part of a light responsive element
StTBL16	Soltu.DM.02G022950	TGACG-motif	TGACG	1690	5	-	Hordeum vulgare	cis-acting regulatory element involved in the MeJA-responsiveness
StTBL16	Soltu.DM.02G022950	TGACG-motif	TGACG	1697	5	-	Hordeum vulgare	cis-acting regulatory element involved in the MeJA-responsiveness
StTBL17	Soltu.DM.02G030080	AE-box	AGAAACAA	293	8	+	Arabidopsis thaliana	part of a module for light response
StTBL17	Soltu.DM.02G030080	Box 4	ATTAAT	833	6	+	Petroselinum crispum	part of a conserved DNA module involved in light responsiveness
StTBL17	Soltu.DM.02G030080	Box 4	ATTAAT	1867	6	-	Petroselinum crispum	part of a conserved DNA module involved in light responsiveness
StTBL17	Soltu.DM.02G030080	CAT-box	GCCACT	1932	6	+	Arabidopsis thaliana	cis-acting regulatory element related to meristem expression
StTBL17	Soltu.DM.02G030080	CGTCA-motif	CGTCA	715	5	+	Hordeum vulgare	cis-acting regulatory element involved in the MeJA-responsiveness
StTBL17	Soltu.DM.02G030080	CGTCA-motif	CGTCA	1728	5	+	Hordeum vulgare	cis-acting regulatory element involved in the MeJA-responsiveness
StTBL17	Soltu.DM.02G030080	chs-CMA1a	TTACTTAA	1516	8	+	Daucus carota	part of a light responsive element
StTBL17	Soltu.DM.02G030080	G-Box	CACGTT	220	6	+	Pisum sativum	cis-acting regulatory element involved in light responsiveness
StTBL17	Soltu.DM.02G030080	G-Box	CACGTT	1337	6	+	Pisum sativum	cis-acting regulatory element involved in light responsiveness
StTBL17	Soltu.DM.02G030080	GT1-motif	GGTTAAT	1058	7	-	Avena sativa	light responsive element
StTBL17	Soltu.DM.02G030080	GT1-motif	GGTTAA	1059	6	-	Arabidopsis thaliana	light responsive element
StTBL17	Soltu.DM.02G030080	HD-Zip 1	CAAT(A/T)ATTG	653	9	+	Arabidopsis thaliana	element involved in differentiation of the palisade mesophyll cells
StTBL17	Soltu.DM.02G030080	MBS	CAACTG	916	6	-	Arabidopsis thaliana	MYB binding site involved in drought-inducibility
StTBL17	Soltu.DM.02G030080	MBS	CAACTG	930	6	-	Arabidopsis thaliana	MYB binding site involved in drought-inducibility
StTBL17	Soltu.DM.02G030080	MBS	CAACTG	1992	6	-	Arabidopsis thaliana	MYB binding site involved in drought-inducibility
StTBL17	Soltu.DM.02G030080	P-box	CCTTTTG	721	7	+	Oryza sativa	gibberellin-responsive element
StTBL17	Soltu.DM.02G030080	TGACG-motif	TGACG	715	5	-	Hordeum vulgare	cis-acting regulatory element involved in the MeJA-responsiveness
StTBL17	Soltu.DM.02G030080	TGACG-motif	TGACG	1728	5	-	Hordeum vulgare	cis-acting regulatory element involved in the MeJA-responsiveness
StTBL18	Soltu.DM.02G030090	AE-box	AGAAACTT	140	8	-	Arabidopsis thaliana	part of a module for light response
StTBL18	Soltu.DM.02G030090	AE-box	AGAAACTT	683	8	-	Arabidopsis thaliana	part of a module for light response
StTBL18	Soltu.DM.02G030090	AE-box	AGAAACAA	1764	8	+	Arabidopsis thaliana	part of a module for light response
StTBL18	Soltu.DM.02G030090	ATC-motif	AGTAATCT	345	8	+	Spinacia oleracea	part of a conserved DNA module involved in light responsiveness
StTBL18	Soltu.DM.02G030090	AT-rich element	ATAGAAATCAA	1162	11	-	Glycine max	binding site of AT-rich DNA binding protein (ATBP-1)
StTBL18	Soltu.DM.02G030090	Box 4	ATTAAT	158	6	+	Petroselinum crispum	part of a conserved DNA module involved in light responsiveness
StTBL18	Soltu.DM.02G030090	Box 4	ATTAAT	773	6	+	Petroselinum crispum	part of a conserved DNA module involved in light responsiveness
StTBL18	Soltu.DM.02G030090	Box 4	ATTAAT	1051	6	-	Petroselinum crispum	part of a conserved DNA module involved in light responsiveness
StTBL18	Soltu.DM.02G030090	Box 4	ATTAAT	1874	6	-	Petroselinum crispum	part of a conserved DNA module involved in light responsiveness
StTBL18	Soltu.DM.02G030090	CGTCA-motif	CGTCA	838	5	-	Hordeum vulgare	cis-acting regulatory element involved in the MeJA-responsiveness
StTBL18	Soltu.DM.02G030090	GA-motif	ATAGATAA	1437	8	+	Arabidopsis thaliana	part of a light responsive element
StTBL18	Soltu.DM.02G030090	G-box	CACGTG	474	6	+	Arabidopsis thaliana	cis-acting regulatory element involved in light responsiveness
StTBL18	Soltu.DM.02G030090	G-box	CACGTG	1395	6	-	Arabidopsis thaliana	cis-acting regulatory element involved in light responsiveness
StTBL18	Soltu.DM.02G030090	G-Box	CACGTG	474	6	+	Pisum sativum	cis-acting regulatory element involved in light responsiveness
StTBL18	Soltu.DM.02G030090	G-Box	CACGTG	1395	6	-	Pisum sativum	cis-acting regulatory element involved in light responsiveness
StTBL18	Soltu.DM.02G030090	MRE	AACCTAA	22	7	-	Petroselinum crispum	MYB binding site involved in light responsiveness
StTBL18	Soltu.DM.02G030090	TC-rich repeats	ATTCTCTAAC	1126	10	-	Nicotiana tabacum	cis-acting element involved in defense and stress responsiveness
StTBL18	Soltu.DM.02G030090	TCT-motif	TCTTAC	1884	6	-	Arabidopsis thaliana	part of a light responsive element
StTBL18	Soltu.DM.02G030090	TGACG-motif	TGACG	838	5	+	Hordeum vulgare	cis-acting regulatory element involved in the MeJA-responsiveness
StTBL18	Soltu.DM.02G030090	TGA-element	AACGAC	237	6	-	Brassica oleracea	auxin-responsive element
StTBL19	Soltu.DM.02G030100	ATCT-motif	AATCTAATCC	75	10	+	Pisum sativum	part of a conserved DNA module involved in light responsiveness
StTBL19	Soltu.DM.02G030100	AuxRR-core	GGTCCAT	341	7	-	Nicotiana tabacum	cis-acting regulatory element involved in auxin responsiveness
StTBL19	Soltu.DM.02G030100	Box III	ATCATTTTCACT	98	12	-	Pisum sativum	protein binding site
StTBL19	Soltu.DM.02G030100	CAT-box	GCCACT	48	6	+	Arabidopsis thaliana	cis-acting regulatory element related to meristem expression
StTBL19	Soltu.DM.02G030100	CAT-box	GCCACT	388	6	+	Arabidopsis thaliana	cis-acting regulatory element related to meristem expression
StTBL19	Soltu.DM.02G030100	CCAAT-box	CAACGG	1491	6	+	Hordeum vulgare	MYBHv1 binding site
StTBL19	Soltu.DM.02G030100	CGTCA-motif	CGTCA	323	5	-	Hordeum vulgare	cis-acting regulatory element involved in the MeJA-responsiveness
StTBL19	Soltu.DM.02G030100	CGTCA-motif	CGTCA	371	5	+	Hordeum vulgare	cis-acting regulatory element involved in the MeJA-responsiveness
StTBL19	Soltu.DM.02G030100	GARE-motif	TCTGTTG	1610	7	-	Brassica oleracea	gibberellin-responsive element
StTBL19	Soltu.DM.02G030100	GATA-motif	AAGGATAAGG	623	10	+	Solanum tuberosum	part of a light responsive element
StTBL19	Soltu.DM.02G030100	G-Box	CACGTT	1923	6	+	Pisum sativum	cis-acting regulatory element involved in light responsiveness
StTBL19	Soltu.DM.02G030100	MBS	CAACTG	1917	6	+	Arabidopsis thaliana	MYB binding site involved in drought-inducibility
StTBL19	Soltu.DM.02G030100	O2-site	GATGACATGG	1031	10	+	Zea mays	cis-acting regulatory element involved in zein metabolism regulation
StTBL19	Soltu.DM.02G030100	P-box	CCTTTTG	495	7	-	Oryza sativa	gibberellin-responsive element
StTBL19	Soltu.DM.02G030100	TGACG-motif	TGACG	323	5	+	Hordeum vulgare	cis-acting regulatory element involved in the MeJA-responsiveness
StTBL19	Soltu.DM.02G030100	TGACG-motif	TGACG	371	5	-	Hordeum vulgare	cis-acting regulatory element involved in the MeJA-responsiveness
StTBL19	Soltu.DM.02G030100	TGA-element	AACGAC	528	6	+	Brassica oleracea	auxin-responsive element
StTBL19	Soltu.DM.02G030100	TGA-element	AACGAC	1218	6	+	Brassica oleracea	auxin-responsive element
StTBL20	Soltu.DM.02G030110	AE-box	AGAAACTT	347	8	-	Arabidopsis thaliana	part of a module for light response
StTBL20	Soltu.DM.02G030110	Box 4	ATTAAT	317	6	+	Petroselinum crispum	part of a conserved DNA module involved in light responsiveness
StTBL20	Soltu.DM.02G030110	Box 4	ATTAAT	606	6	+	Petroselinum crispum	part of a conserved DNA module involved in light responsiveness
StTBL20	Soltu.DM.02G030110	Box 4	ATTAAT	1627	6	-	Petroselinum crispum	part of a conserved DNA module involved in light responsiveness
StTBL20	Soltu.DM.02G030110	Box 4	ATTAAT	1881	6	-	Petroselinum crispum	part of a conserved DNA module involved in light responsiveness
StTBL20	Soltu.DM.02G030110	Box 4	ATTAAT	1917	6	-	Petroselinum crispum	part of a conserved DNA module involved in light responsiveness
StTBL20	Soltu.DM.02G030110	chs-CMA1a	TTACTTAA	1200	8	-	Daucus carota	part of a light responsive element
StTBL20	Soltu.DM.02G030110	GA-motif	ATAGATAA	1169	8	+	Arabidopsis thaliana	part of a light responsive element
StTBL20	Soltu.DM.02G030110	GATA-motif	AAGATAAGATT	457	11	-	Arabidopsis thaliana	part of a light responsive element
StTBL20	Soltu.DM.02G030110	GATA-motif	GATAGGG	753	7	-	Pisum sativum	part of a light responsive element
StTBL20	Soltu.DM.02G030110	G-box	TACGTG	845	6	+	Arabidopsis thaliana	cis-acting regulatory element involved in light responsiveness
StTBL20	Soltu.DM.02G030110	G-Box	CACGTT	1264	6	-	Pisum sativum	cis-acting regulatory element involved in light responsiveness
StTBL20	Soltu.DM.02G030110	G-Box	CACGTT	1323	6	+	Pisum sativum	cis-acting regulatory element involved in light responsiveness
StTBL20	Soltu.DM.02G030110	G-Box	CACGTT	1957	6	+	Pisum sativum	cis-acting regulatory element involved in light responsiveness
StTBL20	Soltu.DM.02G030110	GT1-motif	GGTTAA	1647	6	-	Arabidopsis thaliana	light responsive element
StTBL20	Soltu.DM.02G030110	MRE	AACCTAA	137	7	-	Petroselinum crispum	MYB binding site involved in light responsiveness
StTBL20	Soltu.DM.02G030110	TCCC-motif	TCTCCCT	114	7	-	Spinacia oleracea	part of a light responsive element
StTBL20	Soltu.DM.02G030110	WUN-motif	AAATTTCCT	992	9	+	Brassica oleracea	wound-responsive element
StTBL21	Soltu.DM.02G030120	3-AF1 binding site	TAAGAGAGGAA	1910	11	-	Solanum tuberosum	light responsive element
StTBL21	Soltu.DM.02G030120	AuxRR-core	GGTCCAT	694	7	+	Nicotiana tabacum	cis-acting regulatory element involved in auxin responsiveness
StTBL21	Soltu.DM.02G030120	Box 4	ATTAAT	198	6	+	Petroselinum crispum	part of a conserved DNA module involved in light responsiveness
StTBL21	Soltu.DM.02G030120	Box 4	ATTAAT	843	6	+	Petroselinum crispum	part of a conserved DNA module involved in light responsiveness
StTBL21	Soltu.DM.02G030120	Box 4	ATTAAT	847	6	+	Petroselinum crispum	part of a conserved DNA module involved in light responsiveness
StTBL21	Soltu.DM.02G030120	Box 4	ATTAAT	861	6	+	Petroselinum crispum	part of a conserved DNA module involved in light responsiveness
StTBL21	Soltu.DM.02G030120	CCAAT-box	CAACGG	1706	6	+	Hordeum vulgare	MYBHv1 binding site
StTBL21	Soltu.DM.02G030120	chs-CMA1a	TTACTTAA	189	8	+	Daucus carota	part of a light responsive element
StTBL21	Soltu.DM.02G030120	chs-CMA1a	TTACTTAA	813	8	-	Daucus carota	part of a light responsive element
StTBL21	Soltu.DM.02G030120	GATA-motif	GATAGGA	1645	7	+	Arabidopsis thaliana	part of a light responsive element
StTBL21	Soltu.DM.02G030120	GT1-motif	GGTTAA	87	6	-	Arabidopsis thaliana	light responsive element
StTBL21	Soltu.DM.02G030120	GT1-motif	GGTTAAT	329	7	+	Avena sativa	light responsive element
StTBL21	Soltu.DM.02G030120	GT1-motif	GGTTAA	837	6	+	Arabidopsis thaliana	light responsive element
StTBL21	Soltu.DM.02G030120	GT1-motif	GGTTAA	1828	6	+	Arabidopsis thaliana	light responsive element
StTBL22	Soltu.DM.02G032630	AE-box	AGAAACAA	101	8	+	Arabidopsis thaliana	part of a module for light response
StTBL22	Soltu.DM.02G032630	AT-rich sequence	TAAAATACT	1357	9	-	Pisum sativum	element for maximal elicitor-mediated activation (2copies)
StTBL22	Soltu.DM.02G032630	Box 4	ATTAAT	623	6	+	Petroselinum crispum	part of a conserved DNA module involved in light responsiveness
StTBL22	Soltu.DM.02G032630	Box 4	ATTAAT	1320	6	-	Petroselinum crispum	part of a conserved DNA module involved in light responsiveness
StTBL22	Soltu.DM.02G032630	Box 4	ATTAAT	1530	6	-	Petroselinum crispum	part of a conserved DNA module involved in light responsiveness
StTBL22	Soltu.DM.02G032630	Box 4	ATTAAT	1593	6	-	Petroselinum crispum	part of a conserved DNA module involved in light responsiveness
StTBL22	Soltu.DM.02G032630	CGTCA-motif	CGTCA	73	5	-	Hordeum vulgare	cis-acting regulatory element involved in the MeJA-responsiveness
StTBL22	Soltu.DM.02G032630	Gap-box	CAAATGAA(A/G)A	1869	14	+	Arabidopsis thaliana	part of a light responsive element
StTBL22	Soltu.DM.02G032630	G-box	CACGTC	507	6	-	Zea mays	cis-acting regulatory element involved in light responsiveness
StTBL22	Soltu.DM.02G032630	G-box	TAACACGTAG	1619	10	+	Brassica oleracea	cis-acting regulatory element involved in light responsiveness
StTBL22	Soltu.DM.02G032630	G-box	TACGTG	1622	6	-	Arabidopsis thaliana	cis-acting regulatory element involved in light responsiveness
StTBL22	Soltu.DM.02G032630	G-box	CACGAC	1695	6	-	Zea mays	cis-acting regulatory element involved in light responsiveness
StTBL22	Soltu.DM.02G032630	GCN4_motif	TGAGTCA	759	7	+	Oryza sativa	cis-regulatory element involved in endosperm expression
StTBL22	Soltu.DM.02G032630	GCN4_motif	TGAGTCA	1837	7	-	Oryza sativa	cis-regulatory element involved in endosperm expression
StTBL22	Soltu.DM.02G032630	HD-Zip 1	CAAT(A/T)ATTG	197	9	+	Arabidopsis thaliana	element involved in differentiation of the palisade mesophyll cells
StTBL22	Soltu.DM.02G032630	TCCC-motif	TCTCCCT	513	7	-	Spinacia oleracea	part of a light responsive element
StTBL22	Soltu.DM.02G032630	TGACG-motif	TGACG	73	5	+	Hordeum vulgare	cis-acting regulatory element involved in the MeJA-responsiveness
StTBL23	Soltu.DM.03G001830	Box 4	ATTAAT	226	6	+	Petroselinum crispum	part of a conserved DNA module involved in light responsiveness
StTBL23	Soltu.DM.03G001830	Box 4	ATTAAT	466	6	+	Petroselinum crispum	part of a conserved DNA module involved in light responsiveness
StTBL23	Soltu.DM.03G001830	Box 4	ATTAAT	960	6	+	Petroselinum crispum	part of a conserved DNA module involved in light responsiveness
StTBL23	Soltu.DM.03G001830	Box 4	ATTAAT	964	6	+	Petroselinum crispum	part of a conserved DNA module involved in light responsiveness
StTBL23	Soltu.DM.03G001830	Box 4	ATTAAT	1831	6	-	Petroselinum crispum	part of a conserved DNA module involved in light responsiveness
StTBL23	Soltu.DM.03G001830	Box 4	ATTAAT	1874	6	-	Petroselinum crispum	part of a conserved DNA module involved in light responsiveness
StTBL23	Soltu.DM.03G001830	Box 4	ATTAAT	1878	6	-	Petroselinum crispum	part of a conserved DNA module involved in light responsiveness
StTBL23	Soltu.DM.03G001830	Box 4	ATTAAT	1895	6	-	Petroselinum crispum	part of a conserved DNA module involved in light responsiveness
StTBL23	Soltu.DM.03G001830	CAT-box	GCCACT	1678	6	-	Arabidopsis thaliana	cis-acting regulatory element related to meristem expression
StTBL23	Soltu.DM.03G001830	CGTCA-motif	CGTCA	60	5	-	Hordeum vulgare	cis-acting regulatory element involved in the MeJA-responsiveness
StTBL23	Soltu.DM.03G001830	CGTCA-motif	CGTCA	1330	5	+	Hordeum vulgare	cis-acting regulatory element involved in the MeJA-responsiveness
StTBL23	Soltu.DM.03G001830	GATA-motif	AAGGATAAGG	1267	10	-	Solanum tuberosum	part of a light responsive element
StTBL23	Soltu.DM.03G001830	G-Box	CACGTG	1257	6	-	Pisum sativum	cis-acting regulatory element involved in light responsiveness
StTBL23	Soltu.DM.03G001830	G-box	CACGTG	1257	6	-	Arabidopsis thaliana	cis-acting regulatory element involved in light responsiveness
StTBL23	Soltu.DM.03G001830	GT1-motif	GGTTAAT	1363	7	+	Avena sativa	light responsive element
StTBL23	Soltu.DM.03G001830	MBSI	AAAAAAC(G/C)GTTA	1356	12	+	Petunia hybrida	MYB binding site involved in flavonoid biosynthetic genes regulation
StTBL23	Soltu.DM.03G001830	O2-site	GATGA(C/T)(A/G)TG(A/G)	982	10	+	Zea mays	cis-acting regulatory element involved in zein metabolism regulation
StTBL23	Soltu.DM.03G001830	P-box	CCTTTTG	827	7	+	Oryza sativa	gibberellin-responsive element
StTBL23	Soltu.DM.03G001830	TGACG-motif	TGACG	60	5	+	Hordeum vulgare	cis-acting regulatory element involved in the MeJA-responsiveness
StTBL23	Soltu.DM.03G001830	TGACG-motif	TGACG	1330	5	-	Hordeum vulgare	cis-acting regulatory element involved in the MeJA-responsiveness
StTBL23	Soltu.DM.03G001830	WUN-motif	AAATTTCCT	1814	9	+	Brassica oleracea	wound-responsive element
StTBL24	Soltu.DM.03G006490	AE-box	AGAAACAA	1033	8	-	Arabidopsis thaliana	part of a module for light response
StTBL24	Soltu.DM.03G006490	ATC-motif	AGTAATCT	106	8	+	Spinacia oleracea	part of a conserved DNA module involved in light responsiveness
StTBL24	Soltu.DM.03G006490	AuxRE	TGTCTCAATAAG	938	12	-	Glycine max	part of an auxin-responsive element
StTBL24	Soltu.DM.03G006490	AuxRR-core	GGTCCAT	511	7	+	Nicotiana tabacum	cis-acting regulatory element involved in auxin responsiveness
StTBL24	Soltu.DM.03G006490	AuxRR-core	GGTCCAT	599	7	+	Nicotiana tabacum	cis-acting regulatory element involved in auxin responsiveness
StTBL24	Soltu.DM.03G006490	Box 4	ATTAAT	1373	6	-	Petroselinum crispum	part of a conserved DNA module involved in light responsiveness
StTBL24	Soltu.DM.03G006490	Box 4	ATTAAT	1532	6	-	Petroselinum crispum	part of a conserved DNA module involved in light responsiveness
StTBL24	Soltu.DM.03G006490	CGTCA-motif	CGTCA	538	5	-	Hordeum vulgare	cis-acting regulatory element involved in the MeJA-responsiveness
StTBL24	Soltu.DM.03G006490	chs-CMA2a	TCACTTGA	903	8	+	Petroselinum crispum	part of a light responsive element
StTBL24	Soltu.DM.03G006490	GATA-motif	GATAGGA	149	7	-	Arabidopsis thaliana	part of a light responsive element
StTBL24	Soltu.DM.03G006490	GATA-motif	AAGGATAAGG	259	10	-	Solanum tuberosum	part of a light responsive element
StTBL24	Soltu.DM.03G006490	GATA-motif	GATAGGA	1580	7	-	Arabidopsis thaliana	part of a light responsive element
StTBL24	Soltu.DM.03G006490	G-Box	CACGTT	1982	6	+	Pisum sativum	cis-acting regulatory element involved in light responsiveness
StTBL24	Soltu.DM.03G006490	GT1-motif	GGTTAA	1046	6	-	Arabidopsis thaliana	light responsive element
StTBL24	Soltu.DM.03G006490	I-box	ATGATAAGGTC	257	11	-	Helianthus annuus	part of a light responsive element
StTBL24	Soltu.DM.03G006490	O2-site	GATGA(C/T)(A/G)TG(A/G)	54	10	+	Zea mays	cis-acting regulatory element involved in zein metabolism regulation
StTBL24	Soltu.DM.03G006490	P-box	CCTTTTG	1619	7	-	Oryza sativa	gibberellin-responsive element
StTBL24	Soltu.DM.03G006490	RY-element	CATGCATG	231	8	+	Helianthus annuus	cis-acting regulatory element involved in seed-specific regulation
StTBL24	Soltu.DM.03G006490	TCT-motif	TCTTAC	994	6	+	Arabidopsis thaliana	part of a light responsive element
StTBL24	Soltu.DM.03G006490	TGACG-motif	TGACG	538	5	+	Hordeum vulgare	cis-acting regulatory element involved in the MeJA-responsiveness
StTBL24	Soltu.DM.03G006490	TGA-element	AACGAC	566	6	+	Brassica oleracea	auxin-responsive element
StTBL24	Soltu.DM.03G006490	TGA-element	AACGAC	678	6	-	Brassica oleracea	auxin-responsive element
StTBL24	Soltu.DM.03G006490	TGA-element	AACGAC	1305	6	-	Brassica oleracea	auxin-responsive element
StTBL25	Soltu.DM.03G013120	Box 4	ATTAAT	456	6	+	Petroselinum crispum	part of a conserved DNA module involved in light responsiveness
StTBL25	Soltu.DM.03G013120	Box 4	ATTAAT	797	6	+	Petroselinum crispum	part of a conserved DNA module involved in light responsiveness
StTBL25	Soltu.DM.03G013120	CGTCA-motif	CGTCA	185	5	+	Hordeum vulgare	cis-acting regulatory element involved in the MeJA-responsiveness
StTBL25	Soltu.DM.03G013120	CGTCA-motif	CGTCA	336	5	+	Hordeum vulgare	cis-acting regulatory element involved in the MeJA-responsiveness
StTBL25	Soltu.DM.03G013120	CGTCA-motif	CGTCA	407	5	-	Hordeum vulgare	cis-acting regulatory element involved in the MeJA-responsiveness
StTBL25	Soltu.DM.03G013120	CGTCA-motif	CGTCA	884	5	-	Hordeum vulgare	cis-acting regulatory element involved in the MeJA-responsiveness
StTBL25	Soltu.DM.03G013120	G-box	CACGAC	1236	6	-	Zea mays	cis-acting regulatory element involved in light responsiveness
StTBL25	Soltu.DM.03G013120	GT1-motif	GGTTAA	25	6	+	Arabidopsis thaliana	light responsive element
StTBL25	Soltu.DM.03G013120	GT1-motif	GGTTAAT	58	7	-	Avena sativa	light responsive element
StTBL25	Soltu.DM.03G013120	GT1-motif	GGTTAA	59	6	-	Arabidopsis thaliana	light responsive element
StTBL25	Soltu.DM.03G013120	MBS	CAACTG	1895	6	+	Arabidopsis thaliana	MYB binding site involved in drought-inducibility
StTBL25	Soltu.DM.03G013120	TCT-motif	TCTTAC	776	6	+	Arabidopsis thaliana	part of a light responsive element
StTBL25	Soltu.DM.03G013120	TCT-motif	TCTTAC	1103	6	-	Arabidopsis thaliana	part of a light responsive element
StTBL25	Soltu.DM.03G013120	TGACG-motif	TGACG	185	5	-	Hordeum vulgare	cis-acting regulatory element involved in the MeJA-responsiveness
StTBL25	Soltu.DM.03G013120	TGACG-motif	TGACG	336	5	-	Hordeum vulgare	cis-acting regulatory element involved in the MeJA-responsiveness
StTBL25	Soltu.DM.03G013120	TGACG-motif	TGACG	407	5	+	Hordeum vulgare	cis-acting regulatory element involved in the MeJA-responsiveness
StTBL25	Soltu.DM.03G013120	TGACG-motif	TGACG	884	5	+	Hordeum vulgare	cis-acting regulatory element involved in the MeJA-responsiveness
StTBL26	Soltu.DM.03G013300	AE-box	AGAAACTT	1925	8	+	Arabidopsis thaliana	part of a module for light response
StTBL26	Soltu.DM.03G013300	AT-rich element	ATAGAAATCAA	886	11	-	Glycine max	binding site of AT-rich DNA binding protein (ATBP-1)
StTBL26	Soltu.DM.03G013300	AuxRR-core	GGTCCAT	137	7	+	Nicotiana tabacum	cis-acting regulatory element involved in auxin responsiveness
StTBL26	Soltu.DM.03G013300	Box 4	ATTAAT	580	6	+	Petroselinum crispum	part of a conserved DNA module involved in light responsiveness
StTBL26	Soltu.DM.03G013300	CGTCA-motif	CGTCA	741	5	+	Hordeum vulgare	cis-acting regulatory element involved in the MeJA-responsiveness
StTBL26	Soltu.DM.03G013300	G-Box	CACGTG	305	6	+	Pisum sativum	cis-acting regulatory element involved in light responsiveness
StTBL26	Soltu.DM.03G013300	G-box	TGACACGTGGCA	302	12	+	Lycopersicon esculentum	cis-acting regulatory element involved in light responsiveness
StTBL26	Soltu.DM.03G013300	G-box	ACACGTGGC	304	9	+	Brassica napus	cis-acting regulatory element involved in light responsiveness
StTBL26	Soltu.DM.03G013300	G-box	CACGTG	305	6	+	Arabidopsis thaliana	cis-acting regulatory element involved in light responsiveness
StTBL26	Soltu.DM.03G013300	G-box	TACGTG	373	6	+	Arabidopsis thaliana	cis-acting regulatory element involved in light responsiveness
StTBL26	Soltu.DM.03G013300	G-box	TAACACGTAG	1142	10	-	Brassica oleracea	cis-acting regulatory element involved in light responsiveness
StTBL26	Soltu.DM.03G013300	G-box	CACGAC	1341	6	+	Zea mays	cis-acting regulatory element involved in light responsiveness
StTBL26	Soltu.DM.03G013300	GT1-motif	GGTTAA	283	6	-	Arabidopsis thaliana	light responsive element
StTBL26	Soltu.DM.03G013300	GT1-motif	GGTTAAT	421	7	+	Avena sativa	light responsive element
StTBL26	Soltu.DM.03G013300	GT1-motif	GGTTAAT	1159	7	-	Avena sativa	light responsive element
StTBL26	Soltu.DM.03G013300	GT1-motif	GGTTAA	1160	6	-	Arabidopsis thaliana	light responsive element
StTBL26	Soltu.DM.03G013300	MRE	AACCTAA	418	7	-	Petroselinum crispum	MYB binding site involved in light responsiveness
StTBL26	Soltu.DM.03G013300	MRE	AACCTAA	460	7	-	Petroselinum crispum	MYB binding site involved in light responsiveness
StTBL26	Soltu.DM.03G013300	MRE	AACCTAA	729	7	-	Petroselinum crispum	MYB binding site involved in light responsiveness
StTBL26	Soltu.DM.03G013300	MRE	AACCTAA	747	7	+	Petroselinum crispum	MYB binding site involved in light responsiveness
StTBL26	Soltu.DM.03G013300	TCCC-motif	TCTCCCT	1381	7	+	Spinacia oleracea	part of a light responsive element
StTBL26	Soltu.DM.03G013300	TC-rich repeats	ATTCTCTAAC	981	10	-	Nicotiana tabacum	cis-acting element involved in defense and stress responsiveness
StTBL26	Soltu.DM.03G013300	TCT-motif	TCTTAC	370	6	+	Arabidopsis thaliana	part of a light responsive element
StTBL26	Soltu.DM.03G013300	TCT-motif	TCTTAC	1117	6	+	Arabidopsis thaliana	part of a light responsive element
StTBL26	Soltu.DM.03G013300	TGACG-motif	TGACG	741	5	-	Hordeum vulgare	cis-acting regulatory element involved in the MeJA-responsiveness
StTBL26	Soltu.DM.03G013300	TGA-element	AACGAC	788	6	+	Brassica oleracea	auxin-responsive element
StTBL26	Soltu.DM.03G013300	TGA-element	AACGAC	808	6	+	Brassica oleracea	auxin-responsive element
StTBL27	Soltu.DM.03G016080	Box 4	ATTAAT	732	6	+	Petroselinum crispum	part of a conserved DNA module involved in light responsiveness
StTBL27	Soltu.DM.03G016080	Box 4	ATTAAT	867	6	+	Petroselinum crispum	part of a conserved DNA module involved in light responsiveness
StTBL27	Soltu.DM.03G016080	Box 4	ATTAAT	1853	6	-	Petroselinum crispum	part of a conserved DNA module involved in light responsiveness
StTBL27	Soltu.DM.03G016080	CAT-box	GCCACT	912	6	-	Arabidopsis thaliana	cis-acting regulatory element related to meristem expression
StTBL27	Soltu.DM.03G016080	CGTCA-motif	CGTCA	1922	5	-	Hordeum vulgare	cis-acting regulatory element involved in the MeJA-responsiveness
StTBL27	Soltu.DM.03G016080	circadian	CAAAGATATC	1078	10	-	Lycopersicon esculentum	cis-acting regulatory element involved in circadian control
StTBL27	Soltu.DM.03G016080	GATA-motif	AAGGATAAGG	978	10	+	Solanum tuberosum	part of a light responsive element
StTBL27	Soltu.DM.03G016080	G-box	CACGTG	266	6	+	Arabidopsis thaliana	cis-acting regulatory element involved in light responsiveness
StTBL27	Soltu.DM.03G016080	G-box	TACGTG	940	6	-	Arabidopsis thaliana	cis-acting regulatory element involved in light responsiveness
StTBL27	Soltu.DM.03G016080	G-box	TACGTG	1858	6	+	Arabidopsis thaliana	cis-acting regulatory element involved in light responsiveness
StTBL27	Soltu.DM.03G016080	G-box	ACACGTG(G/T)CACC	1926	12	-	Lycopersicon esculentum	cis-acting regulatory element involved in light responsiveness
StTBL27	Soltu.DM.03G016080	G-box	TGACACGTGGCA	1928	12	-	Lycopersicon esculentum	cis-acting regulatory element involved in light responsiveness
StTBL27	Soltu.DM.03G016080	G-box	CACGTG	1931	6	-	Arabidopsis thaliana	cis-acting regulatory element involved in light responsiveness
StTBL27	Soltu.DM.03G016080	G-box	TGACACGTGGCA	1935	12	+	Lycopersicon esculentum	cis-acting regulatory element involved in light responsiveness
StTBL27	Soltu.DM.03G016080	G-box	CACGTG	1938	6	-	Arabidopsis thaliana	cis-acting regulatory element involved in light responsiveness
StTBL27	Soltu.DM.03G016080	G-Box	CACGTG	266	6	+	Pisum sativum	cis-acting regulatory element involved in light responsiveness
StTBL27	Soltu.DM.03G016080	G-Box	CACGTG	1931	6	-	Pisum sativum	cis-acting regulatory element involved in light responsiveness
StTBL27	Soltu.DM.03G016080	G-Box	CACGTG	1938	6	-	Pisum sativum	cis-acting regulatory element involved in light responsiveness
StTBL27	Soltu.DM.03G016080	GC-motif	CCCCCG	1169	6	+	Zea mays	enhancer-like element involved in anoxic specific inducibility
StTBL27	Soltu.DM.03G016080	GCN4_motif	TGAGTCA	567	7	-	Oryza sativa	cis-regulatory element involved in endosperm expression
StTBL27	Soltu.DM.03G016080	GT1-motif	GGTTAA	1103	6	-	Arabidopsis thaliana	light responsive element
StTBL27	Soltu.DM.03G016080	GT1-motif	GGTTAA	1145	6	-	Arabidopsis thaliana	light responsive element
StTBL27	Soltu.DM.03G016080	P-box	CCTTTTG	1719	7	+	Oryza sativa	gibberellin-responsive element
StTBL27	Soltu.DM.03G016080	TCCC-motif	TCTCCCT	626	7	+	Spinacia oleracea	part of a light responsive element
StTBL27	Soltu.DM.03G016080	TCCC-motif	TCTCCCT	743	7	+	Spinacia oleracea	part of a light responsive element
StTBL27	Soltu.DM.03G016080	TCCC-motif	TCTCCCT	1258	7	-	Spinacia oleracea	part of a light responsive element
StTBL27	Soltu.DM.03G016080	TCT-motif	TCTTAC	22	6	-	Arabidopsis thaliana	part of a light responsive element
StTBL27	Soltu.DM.03G016080	TGACG-motif	TGACG	1922	5	+	Hordeum vulgare	cis-acting regulatory element involved in the MeJA-responsiveness
StTBL28	Soltu.DM.04G025840	Box 4	ATTAAT	423	6	+	Petroselinum crispum	part of a conserved DNA module involved in light responsiveness
StTBL28	Soltu.DM.04G025840	Box 4	ATTAAT	708	6	+	Petroselinum crispum	part of a conserved DNA module involved in light responsiveness
StTBL28	Soltu.DM.04G025840	Box 4	ATTAAT	1441	6	-	Petroselinum crispum	part of a conserved DNA module involved in light responsiveness
StTBL28	Soltu.DM.04G025840	Box 4	ATTAAT	1445	6	-	Petroselinum crispum	part of a conserved DNA module involved in light responsiveness
StTBL28	Soltu.DM.04G025840	CGTCA-motif	CGTCA	1349	5	-	Hordeum vulgare	cis-acting regulatory element involved in the MeJA-responsiveness
StTBL28	Soltu.DM.04G025840	GATA-motif	GATAGGA	994	7	-	Arabidopsis thaliana	part of a light responsive element
StTBL28	Soltu.DM.04G025840	GATA-motif	GATAGGA	1770	7	-	Arabidopsis thaliana	part of a light responsive element
StTBL28	Soltu.DM.04G025840	G-Box	CACGTG	1068	6	-	Pisum sativum	cis-acting regulatory element involved in light responsiveness
StTBL28	Soltu.DM.04G025840	G-Box	CACGTT	1277	6	-	Pisum sativum	cis-acting regulatory element involved in light responsiveness
StTBL28	Soltu.DM.04G025840	G-box	CACGAC	90	6	+	Zea mays	cis-acting regulatory element involved in light responsiveness
StTBL28	Soltu.DM.04G025840	G-box	ACACGTGGC	1066	9	-	Brassica napus	cis-acting regulatory element involved in light responsiveness
StTBL28	Soltu.DM.04G025840	G-box	CACGTG	1068	6	-	Arabidopsis thaliana	cis-acting regulatory element involved in light responsiveness
StTBL28	Soltu.DM.04G025840	GT1-motif	GGTTAA	879	6	-	Arabidopsis thaliana	light responsive element
StTBL28	Soltu.DM.04G025840	MRE	AACCTAA	331	7	-	Petroselinum crispum	MYB binding site involved in light responsiveness
StTBL28	Soltu.DM.04G025840	TCT-motif	TCTTAC	126	6	+	Arabidopsis thaliana	part of a light responsive element
StTBL28	Soltu.DM.04G025840	TCT-motif	TCTTAC	1702	6	-	Arabidopsis thaliana	part of a light responsive element
StTBL28	Soltu.DM.04G025840	TGACG-motif	TGACG	1349	5	+	Hordeum vulgare	cis-acting regulatory element involved in the MeJA-responsiveness
StTBL29	Soltu.DM.05G009220	ATCT-motif	AATCTAATCC	1973	10	+	Pisum sativum	part of a conserved DNA module involved in light responsiveness
StTBL29	Soltu.DM.05G009220	AT-rich element	ATAGAAATCAA	1888	11	+	Glycine max	binding site of AT-rich DNA binding protein (ATBP-1)
StTBL29	Soltu.DM.05G009220	Box 4	ATTAAT	869	6	+	Petroselinum crispum	part of a conserved DNA module involved in light responsiveness
StTBL29	Soltu.DM.05G009220	Box 4	ATTAAT	1156	6	-	Petroselinum crispum	part of a conserved DNA module involved in light responsiveness
StTBL29	Soltu.DM.05G009220	chs-CMA1a	TTACTTAA	1662	8	-	Daucus carota	part of a light responsive element
StTBL29	Soltu.DM.05G009220	GATA-motif	AAGATAAGATT	1103	11	-	Arabidopsis thaliana	part of a light responsive element
StTBL29	Soltu.DM.05G009220	GATA-motif	AAGATAAGATT	1561	11	+	Arabidopsis thaliana	part of a light responsive element
StTBL29	Soltu.DM.05G009220	G-box	TACGTG	625	6	+	Arabidopsis thaliana	cis-acting regulatory element involved in light responsiveness
StTBL29	Soltu.DM.05G009220	G-box	TACGTG	1240	6	+	Arabidopsis thaliana	cis-acting regulatory element involved in light responsiveness
StTBL29	Soltu.DM.05G009220	I-box	ATGATAAGGTC	822	11	-	Helianthus annuus	part of a light responsive element
StTBL29	Soltu.DM.05G009220	MBSI	AAAAAAC(G/C)GTTA	906	12	-	Petunia hybrida	MYB binding site involved in flavonoid biosynthetic genes regulation
StTBL29	Soltu.DM.05G009220	P-box	CCTTTTG	877	7	+	Oryza sativa	gibberellin-responsive element
StTBL29	Soltu.DM.05G009220	TC-rich repeats	ATTCTCTAAC	99	10	+	Nicotiana tabacum	cis-acting element involved in defense and stress responsiveness
StTBL29	Soltu.DM.05G009220	TC-rich repeats	GTTTTCTTAC	1648	10	-	Nicotiana tabacum	cis-acting element involved in defense and stress responsiveness
StTBL29	Soltu.DM.05G009220	TGA-element	AACGAC	611	6	-	Brassica oleracea	auxin-responsive element
StTBL30	Soltu.DM.05G022470	AT-rich sequence	TAAAATACT	1653	9	-	Pisum sativum	element for maximal elicitor-mediated activation (2copies)
StTBL30	Soltu.DM.05G022470	AuxRR-core	GGTCCAT	241	7	-	Nicotiana tabacum	cis-acting regulatory element involved in auxin responsiveness
StTBL30	Soltu.DM.05G022470	AuxRR-core	GGTCCAT	651	7	-	Nicotiana tabacum	cis-acting regulatory element involved in auxin responsiveness
StTBL30	Soltu.DM.05G022470	CGTCA-motif	CGTCA	1082	5	-	Hordeum vulgare	cis-acting regulatory element involved in the MeJA-responsiveness
StTBL30	Soltu.DM.05G022470	chs-CMA2a	TCACTTGA	901	8	+	Petroselinum crispum	part of a light responsive element
StTBL30	Soltu.DM.05G022470	GATA-motif	AAGATAAGATT	301	11	+	Arabidopsis thaliana	part of a light responsive element
StTBL30	Soltu.DM.05G022470	G-box	CACGTC	544	6	-	Zea mays	cis-acting regulatory element involved in light responsiveness
StTBL30	Soltu.DM.05G022470	G-box	CACGAC	977	6	+	Zea mays	cis-acting regulatory element involved in light responsiveness
StTBL30	Soltu.DM.05G022470	I-box	ATGATAAGGTC	383	11	-	Helianthus annuus	part of a light responsive element
StTBL30	Soltu.DM.05G022470	I-box	ATGATAAGGTC	452	11	-	Helianthus annuus	part of a light responsive element
StTBL30	Soltu.DM.05G022470	I-box	TGATAATGT	1002	9	+	Solanum tuberosum	part of a light responsive element
StTBL30	Soltu.DM.05G022470	MBS	CAACTG	664	6	-	Arabidopsis thaliana	MYB binding site involved in drought-inducibility
StTBL30	Soltu.DM.05G022470	MBS	CAACTG	1504	6	-	Arabidopsis thaliana	MYB binding site involved in drought-inducibility
StTBL30	Soltu.DM.05G022470	MRE	AACCTAA	966	7	+	Petroselinum crispum	MYB binding site involved in light responsiveness
StTBL30	Soltu.DM.05G022470	P-box	CCTTTTG	408	7	+	Oryza sativa	gibberellin-responsive element
StTBL30	Soltu.DM.05G022470	TCT-motif	TCTTAC	629	6	+	Arabidopsis thaliana	part of a light responsive element
StTBL30	Soltu.DM.05G022470	TGACG-motif	TGACG	1082	5	+	Hordeum vulgare	cis-acting regulatory element involved in the MeJA-responsiveness
StTBL31	Soltu.DM.05G022580	Box 4	ATTAAT	242	6	+	Petroselinum crispum	part of a conserved DNA module involved in light responsiveness
StTBL31	Soltu.DM.05G022580	CAT-box	GCCACT	1896	6	+	Arabidopsis thaliana	cis-acting regulatory element related to meristem expression
StTBL31	Soltu.DM.05G022580	CGTCA-motif	CGTCA	1182	5	-	Hordeum vulgare	cis-acting regulatory element involved in the MeJA-responsiveness
StTBL31	Soltu.DM.05G022580	CGTCA-motif	CGTCA	1695	5	-	Hordeum vulgare	cis-acting regulatory element involved in the MeJA-responsiveness
StTBL31	Soltu.DM.05G022580	GA-motif	ATAGATAA	1046	8	-	Arabidopsis thaliana	part of a light responsive element
StTBL31	Soltu.DM.05G022580	GATA-motif	AAGGATAAGG	928	10	-	Solanum tuberosum	part of a light responsive element
StTBL31	Soltu.DM.05G022580	GATA-motif	AAGGATAAGG	1111	10	+	Solanum tuberosum	part of a light responsive element
StTBL31	Soltu.DM.05G022580	G-box	TACGTG	996	6	-	Arabidopsis thaliana	cis-acting regulatory element involved in light responsiveness
StTBL31	Soltu.DM.05G022580	G-box	CACGAC	1781	6	+	Zea mays	cis-acting regulatory element involved in light responsiveness
StTBL31	Soltu.DM.05G022580	GCN4_motif	TGAGTCA	292	7	-	Oryza sativa	cis-regulatory element involved in endosperm expression
StTBL31	Soltu.DM.05G022580	GCN4_motif	TGAGTCA	1203	7	+	Oryza sativa	cis-regulatory element involved in endosperm expression
StTBL31	Soltu.DM.05G022580	GT1-motif	GGTTAA	930	6	-	Arabidopsis thaliana	light responsive element
StTBL31	Soltu.DM.05G022580	I-box	CCTTATCCT	1112	9	-	Arabidopsis thaliana	part of a light responsive element
StTBL31	Soltu.DM.05G022580	I-box	GGATAAGGTG	1113	10	+	Zea mays	part of a light responsive element
StTBL31	Soltu.DM.05G022580	LAMP-element	CTTTATCA	253	8	+	Pisum sativum	part of a light responsive element
StTBL31	Soltu.DM.05G022580	O2-site	GATGA(C/T)(A/G)TG(A/G)	683	10	+	Zea mays	cis-acting regulatory element involved in zein metabolism regulation
StTBL31	Soltu.DM.05G022580	TC-rich repeats	GTTTTCTTAC	1820	10	+	Nicotiana tabacum	cis-acting element involved in defense and stress responsiveness
StTBL31	Soltu.DM.05G022580	TCT-motif	TCTTAC	967	6	+	Arabidopsis thaliana	part of a light responsive element
StTBL31	Soltu.DM.05G022580	TCT-motif	TCTTAC	1668	6	+	Arabidopsis thaliana	part of a light responsive element
StTBL31	Soltu.DM.05G022580	TCT-motif	TCTTAC	1824	6	+	Arabidopsis thaliana	part of a light responsive element
StTBL31	Soltu.DM.05G022580	TGACG-motif	TGACG	1182	5	+	Hordeum vulgare	cis-acting regulatory element involved in the MeJA-responsiveness
StTBL31	Soltu.DM.05G022580	TGACG-motif	TGACG	1695	5	+	Hordeum vulgare	cis-acting regulatory element involved in the MeJA-responsiveness
StTBL31	Soltu.DM.05G022580	TGA-element	AACGAC	439	6	+	Brassica oleracea	auxin-responsive element
StTBL32	Soltu.DM.06G003080	AE-box	AGAAACAA	1723	8	-	Arabidopsis thaliana	part of a module for light response
StTBL32	Soltu.DM.06G003080	ATCT-motif	AATCTAATCC	1001	10	+	Pisum sativum	part of a conserved DNA module involved in light responsiveness
StTBL32	Soltu.DM.06G003080	Box 4	ATTAAT	423	6	+	Petroselinum crispum	part of a conserved DNA module involved in light responsiveness
StTBL32	Soltu.DM.06G003080	Box 4	ATTAAT	560	6	+	Petroselinum crispum	part of a conserved DNA module involved in light responsiveness
StTBL32	Soltu.DM.06G003080	Box 4	ATTAAT	607	6	+	Petroselinum crispum	part of a conserved DNA module involved in light responsiveness
StTBL32	Soltu.DM.06G003080	Box 4	ATTAAT	890	6	+	Petroselinum crispum	part of a conserved DNA module involved in light responsiveness
StTBL32	Soltu.DM.06G003080	Box 4	ATTAAT	975	6	+	Petroselinum crispum	part of a conserved DNA module involved in light responsiveness
StTBL32	Soltu.DM.06G003080	Box 4	ATTAAT	979	6	+	Petroselinum crispum	part of a conserved DNA module involved in light responsiveness
StTBL32	Soltu.DM.06G003080	Box 4	ATTAAT	1142	6	-	Petroselinum crispum	part of a conserved DNA module involved in light responsiveness
StTBL32	Soltu.DM.06G003080	Box 4	ATTAAT	1992	6	-	Petroselinum crispum	part of a conserved DNA module involved in light responsiveness
StTBL32	Soltu.DM.06G003080	CAT-box	GCCACT	1012	6	-	Arabidopsis thaliana	cis-acting regulatory element related to meristem expression
StTBL32	Soltu.DM.06G003080	CGTCA-motif	CGTCA	1827	5	+	Hordeum vulgare	cis-acting regulatory element involved in the MeJA-responsiveness
StTBL32	Soltu.DM.06G003080	circadian	CAAAGATATC	1907	10	+	Lycopersicon esculentum	cis-acting regulatory element involved in circadian control
StTBL32	Soltu.DM.06G003080	GARE-motif	TCTGTTG	127	7	+	Brassica oleracea	gibberellin-responsive element
StTBL32	Soltu.DM.06G003080	G-Box	CACGTG	1111	6	-	Pisum sativum	cis-acting regulatory element involved in light responsiveness
StTBL32	Soltu.DM.06G003080	G-box	GCCACGTGGA	1008	10	-	Arabidopsis thaliana	cis-acting regulatory element involved in light responsiveness
StTBL32	Soltu.DM.06G003080	G-box	CACGTG	1111	6	-	Arabidopsis thaliana	cis-acting regulatory element involved in light responsiveness
StTBL32	Soltu.DM.06G003080	GCN4_motif	TGAGTCA	143	7	+	Oryza sativa	cis-regulatory element involved in endosperm expression
StTBL32	Soltu.DM.06G003080	GT1-motif	GGTTAA	996	6	+	Arabidopsis thaliana	light responsive element
StTBL32	Soltu.DM.06G003080	GT1-motif	GGTTAAT	1358	7	+	Avena sativa	light responsive element
StTBL32	Soltu.DM.06G003080	MBS	CAACTG	468	6	-	Arabidopsis thaliana	MYB binding site involved in drought-inducibility
StTBL32	Soltu.DM.06G003080	P-box	CCTTTTG	620	7	+	Oryza sativa	gibberellin-responsive element
StTBL32	Soltu.DM.06G003080	Sp1	GGGCGG	1177	6	+	Oryza sativa	light responsive element
StTBL32	Soltu.DM.06G003080	Sp1	GGGCGG	1500	6	+	Oryza sativa	light responsive element
StTBL32	Soltu.DM.06G003080	TCT-motif	TCTTAC	256	6	-	Arabidopsis thaliana	part of a light responsive element
StTBL32	Soltu.DM.06G003080	TCT-motif	TCTTAC	595	6	+	Arabidopsis thaliana	part of a light responsive element
StTBL32	Soltu.DM.06G003080	TGACG-motif	TGACG	1827	5	-	Hordeum vulgare	cis-acting regulatory element involved in the MeJA-responsiveness
StTBL33	Soltu.DM.06G009650	AE-box	AGAAACAA	1063	8	+	Arabidopsis thaliana	part of a module for light response
StTBL33	Soltu.DM.06G009650	Box 4	ATTAAT	255	6	+	Petroselinum crispum	part of a conserved DNA module involved in light responsiveness
StTBL33	Soltu.DM.06G009650	Box 4	ATTAAT	321	6	+	Petroselinum crispum	part of a conserved DNA module involved in light responsiveness
StTBL33	Soltu.DM.06G009650	Box 4	ATTAAT	447	6	+	Petroselinum crispum	part of a conserved DNA module involved in light responsiveness
StTBL33	Soltu.DM.06G009650	Box 4	ATTAAT	704	6	+	Petroselinum crispum	part of a conserved DNA module involved in light responsiveness
StTBL33	Soltu.DM.06G009650	Box 4	ATTAAT	711	6	+	Petroselinum crispum	part of a conserved DNA module involved in light responsiveness
StTBL33	Soltu.DM.06G009650	Box 4	ATTAAT	793	6	+	Petroselinum crispum	part of a conserved DNA module involved in light responsiveness
StTBL33	Soltu.DM.06G009650	Box 4	ATTAAT	1452	6	-	Petroselinum crispum	part of a conserved DNA module involved in light responsiveness
StTBL33	Soltu.DM.06G009650	Box 4	ATTAAT	1582	6	-	Petroselinum crispum	part of a conserved DNA module involved in light responsiveness
StTBL33	Soltu.DM.06G009650	Box 4	ATTAAT	1652	6	-	Petroselinum crispum	part of a conserved DNA module involved in light responsiveness
StTBL33	Soltu.DM.06G009650	CAT-box	GCCACT	1499	6	+	Arabidopsis thaliana	cis-acting regulatory element related to meristem expression
StTBL33	Soltu.DM.06G009650	CAT-box	GCCACT	1976	6	-	Arabidopsis thaliana	cis-acting regulatory element related to meristem expression
StTBL33	Soltu.DM.06G009650	GA-motif	ATAGATAA	668	8	-	Arabidopsis thaliana	part of a light responsive element
StTBL33	Soltu.DM.06G009650	GARE-motif	TCTGTTG	1993	7	-	Brassica oleracea	gibberellin-responsive element
StTBL33	Soltu.DM.06G009650	GATA-motif	GATAGGA	1752	7	-	Arabidopsis thaliana	part of a light responsive element
StTBL33	Soltu.DM.06G009650	G-Box	CACGTT	1415	6	+	Pisum sativum	cis-acting regulatory element involved in light responsiveness
StTBL33	Soltu.DM.06G009650	TC-rich repeats	GTTTTCTTAC	1157	10	-	Nicotiana tabacum	cis-acting element involved in defense and stress responsiveness
StTBL33	Soltu.DM.06G009650	TGA-element	AACGAC	930	6	-	Brassica oleracea	auxin-responsive element
StTBL34	Soltu.DM.06G010280	3-AF3 binding site	CACTATCTAAC	804	11	+	Pisum sativum	part of a conserved DNA module array (CMA3)
StTBL34	Soltu.DM.06G010280	Box 4	ATTAAT	1732	6	-	Petroselinum crispum	part of a conserved DNA module involved in light responsiveness
StTBL34	Soltu.DM.06G010280	CAT-box	GCCACT	424	6	-	Arabidopsis thaliana	cis-acting regulatory element related to meristem expression
StTBL34	Soltu.DM.06G010280	CCAAT-box	CAACGG	704	6	+	Hordeum vulgare	MYBHv1 binding site
StTBL34	Soltu.DM.06G010280	CGTCA-motif	CGTCA	332	5	-	Hordeum vulgare	cis-acting regulatory element involved in the MeJA-responsiveness
StTBL34	Soltu.DM.06G010280	CGTCA-motif	CGTCA	613	5	+	Hordeum vulgare	cis-acting regulatory element involved in the MeJA-responsiveness
StTBL34	Soltu.DM.06G010280	CGTCA-motif	CGTCA	1399	5	+	Hordeum vulgare	cis-acting regulatory element involved in the MeJA-responsiveness
StTBL34	Soltu.DM.06G010280	CGTCA-motif	CGTCA	1956	5	-	Hordeum vulgare	cis-acting regulatory element involved in the MeJA-responsiveness
StTBL34	Soltu.DM.06G010280	G-Box	CACGTT	1001	6	+	Pisum sativum	cis-acting regulatory element involved in light responsiveness
StTBL34	Soltu.DM.06G010280	I-box	AGATAAGG	1561	8	-	Triticum aestivum	part of a light responsive element
StTBL34	Soltu.DM.06G010280	MBS	CAACTG	1346	6	-	Arabidopsis thaliana	MYB binding site involved in drought-inducibility
StTBL34	Soltu.DM.06G010280	MRE	AACCTAA	1702	7	+	Petroselinum crispum	MYB binding site involved in light responsiveness
StTBL34	Soltu.DM.06G010280	P-box	CCTTTTG	1895	7	-	Oryza sativa	gibberellin-responsive element
StTBL34	Soltu.DM.06G010280	TC-rich repeats	ATTCTCTAAC	805	10	+	Nicotiana tabacum	cis-acting element involved in defense and stress responsiveness
StTBL34	Soltu.DM.06G010280	TCT-motif	TCTTAC	62	6	-	Arabidopsis thaliana	part of a light responsive element
StTBL34	Soltu.DM.06G010280	TGACG-motif	TGACG	332	5	+	Hordeum vulgare	cis-acting regulatory element involved in the MeJA-responsiveness
StTBL34	Soltu.DM.06G010280	TGACG-motif	TGACG	613	5	-	Hordeum vulgare	cis-acting regulatory element involved in the MeJA-responsiveness
StTBL34	Soltu.DM.06G010280	TGACG-motif	TGACG	1399	5	-	Hordeum vulgare	cis-acting regulatory element involved in the MeJA-responsiveness
StTBL34	Soltu.DM.06G010280	TGACG-motif	TGACG	1956	5	+	Hordeum vulgare	cis-acting regulatory element involved in the MeJA-responsiveness
StTBL35	Soltu.DM.06G032360	3-AF1 binding site	TAAGAGAGGAA	1340	11	+	Solanum tuberosum	light responsive element
StTBL35	Soltu.DM.06G032360	AT1-motif	AATTATTTTTTATT	276	14	+	Solanum tuberosum	part of a light responsive module
StTBL35	Soltu.DM.06G032360	AT1-motif	AATTATTTTTTATT	548	14	+	Solanum tuberosum	part of a light responsive module
StTBL35	Soltu.DM.06G032360	Box 4	ATTAAT	559	6	+	Petroselinum crispum	part of a conserved DNA module involved in light responsiveness
StTBL35	Soltu.DM.06G032360	Box 4	ATTAAT	569	6	+	Petroselinum crispum	part of a conserved DNA module involved in light responsiveness
StTBL35	Soltu.DM.06G032360	Box 4	ATTAAT	576	6	+	Petroselinum crispum	part of a conserved DNA module involved in light responsiveness
StTBL35	Soltu.DM.06G032360	Box 4	ATTAAT	687	6	+	Petroselinum crispum	part of a conserved DNA module involved in light responsiveness
StTBL35	Soltu.DM.06G032360	Box 4	ATTAAT	869	6	+	Petroselinum crispum	part of a conserved DNA module involved in light responsiveness
StTBL35	Soltu.DM.06G032360	Box 4	ATTAAT	1068	6	-	Petroselinum crispum	part of a conserved DNA module involved in light responsiveness
StTBL35	Soltu.DM.06G032360	Box 4	ATTAAT	1742	6	-	Petroselinum crispum	part of a conserved DNA module involved in light responsiveness
StTBL35	Soltu.DM.06G032360	CAT-box	GCCACT	1108	6	+	Arabidopsis thaliana	cis-acting regulatory element related to meristem expression
StTBL35	Soltu.DM.06G032360	CGTCA-motif	CGTCA	657	5	+	Hordeum vulgare	cis-acting regulatory element involved in the MeJA-responsiveness
StTBL35	Soltu.DM.06G032360	G-box	TACGTG	818	6	+	Arabidopsis thaliana	cis-acting regulatory element involved in light responsiveness
StTBL35	Soltu.DM.06G032360	GT1-motif	GGTTAA	57	6	-	Arabidopsis thaliana	light responsive element
StTBL35	Soltu.DM.06G032360	GT1-motif	GGTTAAT	464	7	+	Avena sativa	light responsive element
StTBL35	Soltu.DM.06G032360	I-box	GGATAAGGTG	450	10	+	Zea mays	part of a light responsive element
StTBL35	Soltu.DM.06G032360	I-box	TAGATAACC	1128	9	+	Pisum sativum	part of a light responsive element
StTBL35	Soltu.DM.06G032360	Sp1	GGGCGG	1374	6	-	Oryza sativa	light responsive element
StTBL35	Soltu.DM.06G032360	TCT-motif	TCTTAC	1353	6	+	Arabidopsis thaliana	part of a light responsive element
StTBL35	Soltu.DM.06G032360	TGACG-motif	TGACG	657	5	-	Hordeum vulgare	cis-acting regulatory element involved in the MeJA-responsiveness
StTBL35	Soltu.DM.06G032360	TGA-element	AACGAC	1078	6	-	Brassica oleracea	auxin-responsive element
StTBL36	Soltu.DM.06G034780	AT-rich element	ATAGAAATCAA	1204	11	-	Glycine max	binding site of AT-rich DNA binding protein (ATBP-1)
StTBL36	Soltu.DM.06G034780	Box 4	ATTAAT	80	6	+	Petroselinum crispum	part of a conserved DNA module involved in light responsiveness
StTBL36	Soltu.DM.06G034780	Box 4	ATTAAT	1882	6	-	Petroselinum crispum	part of a conserved DNA module involved in light responsiveness
StTBL36	Soltu.DM.06G034780	Box 4	ATTAAT	1968	6	-	Petroselinum crispum	part of a conserved DNA module involved in light responsiveness
StTBL36	Soltu.DM.06G034780	CGTCA-motif	CGTCA	597	5	+	Hordeum vulgare	cis-acting regulatory element involved in the MeJA-responsiveness
StTBL36	Soltu.DM.06G034780	chs-CMA2a	TCACTTGA	331	8	+	Petroselinum crispum	part of a light responsive element
StTBL36	Soltu.DM.06G034780	circadian	CAAAGATATC	608	10	-	Lycopersicon esculentum	cis-acting regulatory element involved in circadian control
StTBL36	Soltu.DM.06G034780	circadian	CAAAGATATC	785	10	-	Lycopersicon esculentum	cis-acting regulatory element involved in circadian control
StTBL36	Soltu.DM.06G034780	GA-motif	ATAGATAA	802	8	+	Arabidopsis thaliana	part of a light responsive element
StTBL36	Soltu.DM.06G034780	G-box	CACGTC	1859	6	+	Zea mays	cis-acting regulatory element involved in light responsiveness
StTBL36	Soltu.DM.06G034780	GT1-motif	GGTTAA	347	6	+	Arabidopsis thaliana	light responsive element
StTBL36	Soltu.DM.06G034780	TCCC-motif	TCTCCCT	1795	7	-	Spinacia oleracea	part of a light responsive element
StTBL36	Soltu.DM.06G034780	TC-rich repeats	ATTCTCTAAC	1749	10	-	Nicotiana tabacum	cis-acting element involved in defense and stress responsiveness
StTBL36	Soltu.DM.06G034780	TGACG-motif	TGACG	597	5	-	Hordeum vulgare	cis-acting regulatory element involved in the MeJA-responsiveness
StTBL36	Soltu.DM.06G034780	TGA-element	AACGAC	33	6	-	Brassica oleracea	auxin-responsive element
StTBL36	Soltu.DM.06G034780	TGA-element	AACGAC	1003	6	+	Brassica oleracea	auxin-responsive element
StTBL37	Soltu.DM.07G002250	AT1-motif	AATTATTTTTTATT	511	14	-	Solanum tuberosum	part of a light responsive module
StTBL37	Soltu.DM.07G002250	ATCT-motif	AATCTAATCC	707	10	-	Pisum sativum	part of a conserved DNA module involved in light responsiveness
StTBL37	Soltu.DM.07G002250	AT-rich element	ATAGAAATCAA	444	11	-	Glycine max	binding site of AT-rich DNA binding protein (ATBP-1)
StTBL37	Soltu.DM.07G002250	AT-rich element	ATAGAAATCAA	812	11	+	Glycine max	binding site of AT-rich DNA binding protein (ATBP-1)
StTBL37	Soltu.DM.07G002250	AT-rich element	ATAGAAATCAA	856	11	+	Glycine max	binding site of AT-rich DNA binding protein (ATBP-1)
StTBL37	Soltu.DM.07G002250	AT-rich element	ATAGAAATCAA	924	11	+	Glycine max	binding site of AT-rich DNA binding protein (ATBP-1)
StTBL37	Soltu.DM.07G002250	AT-rich element	ATAGAAATCAA	969	11	+	Glycine max	binding site of AT-rich DNA binding protein (ATBP-1)
StTBL37	Soltu.DM.07G002250	AT-rich sequence	TAAAATACT	1168	9	-	Pisum sativum	element for maximal elicitor-mediated activation (2copies)
StTBL37	Soltu.DM.07G002250	Box 4	ATTAAT	103	6	+	Petroselinum crispum	part of a conserved DNA module involved in light responsiveness
StTBL37	Soltu.DM.07G002250	Box 4	ATTAAT	342	6	+	Petroselinum crispum	part of a conserved DNA module involved in light responsiveness
StTBL37	Soltu.DM.07G002250	Box 4	ATTAAT	395	6	+	Petroselinum crispum	part of a conserved DNA module involved in light responsiveness
StTBL37	Soltu.DM.07G002250	Box 4	ATTAAT	522	6	+	Petroselinum crispum	part of a conserved DNA module involved in light responsiveness
StTBL37	Soltu.DM.07G002250	Box 4	ATTAAT	767	6	+	Petroselinum crispum	part of a conserved DNA module involved in light responsiveness
StTBL37	Soltu.DM.07G002250	CGTCA-motif	CGTCA	322	5	-	Hordeum vulgare	cis-acting regulatory element involved in the MeJA-responsiveness
StTBL37	Soltu.DM.07G002250	chs-CMA1a	TTACTTAA	1438	8	-	Daucus carota	part of a light responsive element
StTBL37	Soltu.DM.07G002250	GATA-motif	GATAGGA	1521	7	-	Arabidopsis thaliana	part of a light responsive element
StTBL37	Soltu.DM.07G002250	G-Box	CACGTT	355	6	-	Pisum sativum	cis-acting regulatory element involved in light responsiveness
StTBL37	Soltu.DM.07G002250	GCN4_motif	TGAGTCA	1918	7	-	Oryza sativa	cis-regulatory element involved in endosperm expression
StTBL37	Soltu.DM.07G002250	I-box	TGATAATGT	405	9	+	Solanum tuberosum	part of a light responsive element
StTBL37	Soltu.DM.07G002250	I-box	GTATAAGGCC	1990	10	-	Larix laricina	part of a light responsive element
StTBL37	Soltu.DM.07G002250	TGACG-motif	TGACG	322	5	+	Hordeum vulgare	cis-acting regulatory element involved in the MeJA-responsiveness
StTBL37	Soltu.DM.07G002250	TGA-element	AACGAC	1398	6	+	Brassica oleracea	auxin-responsive element
StTBL38	Soltu.DM.07G004670	AT-rich element	ATAGAAATCAA	994	11	+	Glycine max	binding site of AT-rich DNA binding protein (ATBP-1)
StTBL38	Soltu.DM.07G004670	CGTCA-motif	CGTCA	1646	5	+	Hordeum vulgare	cis-acting regulatory element involved in the MeJA-responsiveness
StTBL38	Soltu.DM.07G004670	circadian	CAAAGATATC	993	10	+	Lycopersicon esculentum	cis-acting regulatory element involved in circadian control
StTBL38	Soltu.DM.07G004670	GARE-motif	TCTGTTG	1301	7	+	Brassica oleracea	gibberellin-responsive element
StTBL38	Soltu.DM.07G004670	GATA-motif	AAGATAAGATT	432	11	-	Arabidopsis thaliana	part of a light responsive element
StTBL38	Soltu.DM.07G004670	GT1-motif	GGTTAA	668	6	+	Arabidopsis thaliana	light responsive element
StTBL38	Soltu.DM.07G004670	I-box	ATGATAAGGTC	380	11	-	Helianthus annuus	part of a light responsive element
StTBL38	Soltu.DM.07G004670	I-box	CGATAAGGCG	578	10	+	Zea mays	part of a light responsive element
StTBL38	Soltu.DM.07G004670	LAMP-element	CTTTATCA	1917	8	+	Pisum sativum	part of a light responsive element
StTBL38	Soltu.DM.07G004670	MBS	CAACTG	943	6	-	Arabidopsis thaliana	MYB binding site involved in drought-inducibility
StTBL38	Soltu.DM.07G004670	O2-site	GATGACATGG	1313	10	+	Zea mays	cis-acting regulatory element involved in zein metabolism regulation
StTBL38	Soltu.DM.07G004670	TCCC-motif	TCTCCCT	106	7	-	Spinacia oleracea	part of a light responsive element
StTBL38	Soltu.DM.07G004670	TCT-motif	TCTTAC	563	6	-	Arabidopsis thaliana	part of a light responsive element
StTBL38	Soltu.DM.07G004670	TGACG-motif	TGACG	1646	5	-	Hordeum vulgare	cis-acting regulatory element involved in the MeJA-responsiveness
StTBL38	Soltu.DM.07G004670	TGA-element	AACGAC	589	6	+	Brassica oleracea	auxin-responsive element
StTBL38	Soltu.DM.07G004670	TGA-element	AACGAC	958	6	+	Brassica oleracea	auxin-responsive element
StTBL39	Soltu.DM.07G008040	AE-box	AGAAACAA	425	8	+	Arabidopsis thaliana	part of a module for light response
StTBL39	Soltu.DM.07G008040	AT-rich element	ATAGAAATCAA	72	11	-	Glycine max	binding site of AT-rich DNA binding protein (ATBP-1)
StTBL39	Soltu.DM.07G008040	Box 4	ATTAAT	289	6	+	Petroselinum crispum	part of a conserved DNA module involved in light responsiveness
StTBL39	Soltu.DM.07G008040	Box 4	ATTAAT	1672	6	-	Petroselinum crispum	part of a conserved DNA module involved in light responsiveness
StTBL39	Soltu.DM.07G008040	G-Box	CACGTGAAA	937	9	-	Pisum sativum	cis-acting regulatory element involved in light responsiveness
StTBL39	Soltu.DM.07G008040	G-Box	CACGTG	940	6	+	Pisum sativum	cis-acting regulatory element involved in light responsiveness
StTBL39	Soltu.DM.07G008040	G-box	CACGTC	762	6	-	Zea mays	cis-acting regulatory element involved in light responsiveness
StTBL39	Soltu.DM.07G008040	G-box	CACGTG	940	6	+	Arabidopsis thaliana	cis-acting regulatory element involved in light responsiveness
StTBL39	Soltu.DM.07G008040	GT1-motif	GGTTAAT	1798	7	+	Avena sativa	light responsive element
StTBL39	Soltu.DM.07G008040	L-box	ATCCCACCTAC	1078	11	-	Petroselinum crispum	part of a light responsive element
StTBL39	Soltu.DM.07G008040	MRE	AACCTAA	1396	7	-	Petroselinum crispum	MYB binding site involved in light responsiveness
StTBL39	Soltu.DM.07G008040	TC-rich repeats	GTTTTCTTAC	1206	10	+	Nicotiana tabacum	cis-acting element involved in defense and stress responsiveness
StTBL39	Soltu.DM.07G008040	TCT-motif	TCTTAC	1241	6	-	Arabidopsis thaliana	part of a light responsive element
StTBL39	Soltu.DM.07G008040	TCT-motif	TCTTAC	1786	6	+	Arabidopsis thaliana	part of a light responsive element
StTBL40	Soltu.DM.07G012830	3-AF1 binding site	TAAGAGAGGAA	229	11	+	Solanum tuberosum	light responsive element
StTBL40	Soltu.DM.07G012830	3-AF1 binding site	TAAGAGAGGAA	1557	11	-	Solanum tuberosum	light responsive element
StTBL40	Soltu.DM.07G012830	AuxRR-core	GGTCCAT	1028	7	+	Nicotiana tabacum	cis-acting regulatory element involved in auxin responsiveness
StTBL40	Soltu.DM.07G012830	Box 4	ATTAAT	1453	6	-	Petroselinum crispum	part of a conserved DNA module involved in light responsiveness
StTBL40	Soltu.DM.07G012830	Box 4	ATTAAT	1482	6	-	Petroselinum crispum	part of a conserved DNA module involved in light responsiveness
StTBL40	Soltu.DM.07G012830	CCAAT-box	CAACGG	1036	6	+	Hordeum vulgare	MYBHv1 binding site
StTBL40	Soltu.DM.07G012830	G-box	CACGTC	724	6	-	Zea mays	cis-acting regulatory element involved in light responsiveness
StTBL40	Soltu.DM.07G012830	G-box	TACGTG	1518	6	+	Arabidopsis thaliana	cis-acting regulatory element involved in light responsiveness
StTBL40	Soltu.DM.07G012830	GT1-motif	GGTTAA	661	6	-	Arabidopsis thaliana	light responsive element
StTBL40	Soltu.DM.07G012830	GT1-motif	GGTTAA	1408	6	+	Arabidopsis thaliana	light responsive element
StTBL40	Soltu.DM.07G012830	MRE	AACCTAA	1060	7	+	Petroselinum crispum	MYB binding site involved in light responsiveness
StTBL40	Soltu.DM.07G012830	O2-site	GATGACATGG	458	10	-	Zea mays	cis-acting regulatory element involved in zein metabolism regulation
StTBL40	Soltu.DM.07G012830	O2-site	GATGACATGG	511	10	-	Zea mays	cis-acting regulatory element involved in zein metabolism regulation
StTBL40	Soltu.DM.07G012830	TC-rich repeats	GTTTTCTTAC	88	10	+	Nicotiana tabacum	cis-acting element involved in defense and stress responsiveness
StTBL40	Soltu.DM.07G012830	TCT-motif	TCTTAC	92	6	+	Arabidopsis thaliana	part of a light responsive element
StTBL41	Soltu.DM.07G020580	ATCT-motif	AATCTAATCC	1794	10	+	Pisum sativum	part of a conserved DNA module involved in light responsiveness
StTBL41	Soltu.DM.07G020580	ATCT-motif	AATCTAATCC	1837	10	-	Pisum sativum	part of a conserved DNA module involved in light responsiveness
StTBL41	Soltu.DM.07G020580	Box 4	ATTAAT	106	6	+	Petroselinum crispum	part of a conserved DNA module involved in light responsiveness
StTBL41	Soltu.DM.07G020580	Box 4	ATTAAT	375	6	+	Petroselinum crispum	part of a conserved DNA module involved in light responsiveness
StTBL41	Soltu.DM.07G020580	Box 4	ATTAAT	923	6	+	Petroselinum crispum	part of a conserved DNA module involved in light responsiveness
StTBL41	Soltu.DM.07G020580	Box 4	ATTAAT	950	6	+	Petroselinum crispum	part of a conserved DNA module involved in light responsiveness
StTBL41	Soltu.DM.07G020580	Box 4	ATTAAT	1485	6	-	Petroselinum crispum	part of a conserved DNA module involved in light responsiveness
StTBL41	Soltu.DM.07G020580	CGTCA-motif	CGTCA	1708	5	+	Hordeum vulgare	cis-acting regulatory element involved in the MeJA-responsiveness
StTBL41	Soltu.DM.07G020580	chs-CMA1a	TTACTTAA	1583	8	+	Daucus carota	part of a light responsive element
StTBL41	Soltu.DM.07G020580	GATA-motif	AAGGATAAGG	368	10	-	Solanum tuberosum	part of a light responsive element
StTBL41	Soltu.DM.07G020580	G-box	TACGTG	1851	6	-	Arabidopsis thaliana	cis-acting regulatory element involved in light responsiveness
StTBL41	Soltu.DM.07G020580	GC-motif	CCCCCG	1672	6	+	Zea mays	enhancer-like element involved in anoxic specific inducibility
StTBL41	Soltu.DM.07G020580	GCN4_motif	TGAGTCA	1300	7	-	Oryza sativa	cis-regulatory element involved in endosperm expression
StTBL41	Soltu.DM.07G020580	GCN4_motif	TGAGTCA	1460	7	-	Oryza sativa	cis-regulatory element involved in endosperm expression
StTBL41	Soltu.DM.07G020580	GT1-motif	GGTTAA	898	6	-	Arabidopsis thaliana	light responsive element
StTBL41	Soltu.DM.07G020580	GT1-motif	GGTTAA	1539	6	+	Arabidopsis thaliana	light responsive element
StTBL41	Soltu.DM.07G020580	I-box	GATAAGGGT	366	9	-	Arabidopsis thaliana	part of a light responsive element
StTBL41	Soltu.DM.07G020580	NON-box	AGATCGACG	1829	9	+	Arabidopsis thaliana	cis-acting regulatory element related to meristem specific activation
StTBL41	Soltu.DM.07G020580	P-box	CCTTTTG	820	7	-	Oryza sativa	gibberellin-responsive element
StTBL41	Soltu.DM.07G020580	TGACG-motif	TGACG	1708	5	-	Hordeum vulgare	cis-acting regulatory element involved in the MeJA-responsiveness
StTBL42	Soltu.DM.07G020620	AE-box	AGAAACAA	161	8	+	Arabidopsis thaliana	part of a module for light response
StTBL42	Soltu.DM.07G020620	AE-box	AGAAACAA	1486	8	-	Arabidopsis thaliana	part of a module for light response
StTBL42	Soltu.DM.07G020620	AT-rich element	ATAGAAATCAA	830	11	-	Glycine max	binding site of AT-rich DNA binding protein (ATBP-1)
StTBL42	Soltu.DM.07G020620	AuxRR-core	GGTCCAT	1078	7	+	Nicotiana tabacum	cis-acting regulatory element involved in auxin responsiveness
StTBL42	Soltu.DM.07G020620	AuxRR-core	GGTCCAT	1603	7	+	Nicotiana tabacum	cis-acting regulatory element involved in auxin responsiveness
StTBL42	Soltu.DM.07G020620	Box 4	ATTAAT	1956	6	-	Petroselinum crispum	part of a conserved DNA module involved in light responsiveness
StTBL42	Soltu.DM.07G020620	Box 4	ATTAAT	1962	6	-	Petroselinum crispum	part of a conserved DNA module involved in light responsiveness
StTBL42	Soltu.DM.07G020620	CAT-box	GCCACT	792	6	-	Arabidopsis thaliana	cis-acting regulatory element related to meristem expression
StTBL42	Soltu.DM.07G020620	CGTCA-motif	CGTCA	239	5	+	Hordeum vulgare	cis-acting regulatory element involved in the MeJA-responsiveness
StTBL42	Soltu.DM.07G020620	CGTCA-motif	CGTCA	1175	5	+	Hordeum vulgare	cis-acting regulatory element involved in the MeJA-responsiveness
StTBL42	Soltu.DM.07G020620	chs-CMA2a	TCACTTGA	644	8	-	Petroselinum crispum	part of a light responsive element
StTBL42	Soltu.DM.07G020620	GA-motif	ATAGATAA	1565	8	-	Arabidopsis thaliana	part of a light responsive element
StTBL42	Soltu.DM.07G020620	GARE-motif	TCTGTTG	1423	7	-	Brassica oleracea	gibberellin-responsive element
StTBL42	Soltu.DM.07G020620	G-box	CACGTC	237	6	+	Zea mays	cis-acting regulatory element involved in light responsiveness
StTBL42	Soltu.DM.07G020620	G-box	CACGTC	451	6	+	Zea mays	cis-acting regulatory element involved in light responsiveness
StTBL42	Soltu.DM.07G020620	G-Box	CACGTT	1185	6	+	Pisum sativum	cis-acting regulatory element involved in light responsiveness
StTBL42	Soltu.DM.07G020620	HD-Zip 1	CAAT(A/T)ATTG	166	9	+	Arabidopsis thaliana	element involved in differentiation of the palisade mesophyll cells
StTBL42	Soltu.DM.07G020620	RY-element	CATGCATG	1534	8	-	Helianthus annuus	cis-acting regulatory element involved in seed-specific regulation
StTBL42	Soltu.DM.07G020620	TC-rich repeats	GTTTTCTTAC	1331	10	-	Nicotiana tabacum	cis-acting element involved in defense and stress responsiveness
StTBL42	Soltu.DM.07G020620	TCT-motif	TCTTAC	944	6	+	Arabidopsis thaliana	part of a light responsive element
StTBL42	Soltu.DM.07G020620	TGACG-motif	TGACG	239	5	-	Hordeum vulgare	cis-acting regulatory element involved in the MeJA-responsiveness
StTBL42	Soltu.DM.07G020620	TGACG-motif	TGACG	1175	5	-	Hordeum vulgare	cis-acting regulatory element involved in the MeJA-responsiveness
StTBL42	Soltu.DM.07G020620	WUN-motif	AAATTTCCT	1520	9	+	Brassica oleracea	wound-responsive element
StTBL43	Soltu.DM.07G021720	AE-box	AGAAACTT	652	8	+	Arabidopsis thaliana	part of a module for light response
StTBL43	Soltu.DM.07G021720	Box 4	ATTAAT	1105	6	-	Petroselinum crispum	part of a conserved DNA module involved in light responsiveness
StTBL43	Soltu.DM.07G021720	Box 4	ATTAAT	1177	6	-	Petroselinum crispum	part of a conserved DNA module involved in light responsiveness
StTBL43	Soltu.DM.07G021720	CAT-box	GCCACT	39	6	-	Arabidopsis thaliana	cis-acting regulatory element related to meristem expression
StTBL43	Soltu.DM.07G021720	CAT-box	GCCACT	216	6	+	Arabidopsis thaliana	cis-acting regulatory element related to meristem expression
StTBL43	Soltu.DM.07G021720	GCN4_motif	TGAGTCA	1664	7	+	Oryza sativa	cis-regulatory element involved in endosperm expression
StTBL43	Soltu.DM.07G021720	I-box	CCATATCCAAT	201	11	-	Flaveria trinervia	part of a light responsive element
StTBL43	Soltu.DM.07G021720	L-box	ATCCCACCTAC	1900	11	-	Petroselinum crispum	part of a light responsive element
StTBL43	Soltu.DM.07G021720	MBSI	TTTTTACGGTTA	1332	12	-	Petunia hybrida	MYB binding site involved in flavonoid biosynthetic genes regulation
StTBL43	Soltu.DM.07G021720	P-box	CCTTTTG	797	7	-	Oryza sativa	gibberellin-responsive element
StTBL43	Soltu.DM.07G021720	P-box	CCTTTTG	1679	7	-	Oryza sativa	gibberellin-responsive element
StTBL43	Soltu.DM.07G021720	TGA-element	AACGAC	1533	6	+	Brassica oleracea	auxin-responsive element
StTBL43	Soltu.DM.07G021720	TGA-element	AACGAC	1756	6	+	Brassica oleracea	auxin-responsive element
StTBL44	Soltu.DM.07G021800	AE-box	AGAAACAA	428	8	-	Arabidopsis thaliana	part of a module for light response
StTBL44	Soltu.DM.07G021800	Box 4	ATTAAT	768	6	+	Petroselinum crispum	part of a conserved DNA module involved in light responsiveness
StTBL44	Soltu.DM.07G021800	Box 4	ATTAAT	1328	6	-	Petroselinum crispum	part of a conserved DNA module involved in light responsiveness
StTBL44	Soltu.DM.07G021800	Box 4	ATTAAT	1945	6	-	Petroselinum crispum	part of a conserved DNA module involved in light responsiveness
StTBL44	Soltu.DM.07G021800	GA-motif	ATAGATAA	502	8	-	Arabidopsis thaliana	part of a light responsive element
StTBL44	Soltu.DM.07G021800	GARE-motif	TCTGTTG	999	7	+	Brassica oleracea	gibberellin-responsive element
StTBL44	Soltu.DM.07G021800	GARE-motif	TCTGTTG	1652	7	+	Brassica oleracea	gibberellin-responsive element
StTBL44	Soltu.DM.07G021800	G-Box	CACGTT	1121	6	-	Pisum sativum	cis-acting regulatory element involved in light responsiveness
StTBL44	Soltu.DM.07G021800	G-Box	CACGTT	1823	6	+	Pisum sativum	cis-acting regulatory element involved in light responsiveness
StTBL44	Soltu.DM.07G021800	G-box	TAAACGTG	1823	8	-	Brassica oleracea	cis-acting regulatory element involved in light responsiveness
StTBL44	Soltu.DM.07G021800	GCN4_motif	TGAGTCA	933	7	+	Oryza sativa	cis-regulatory element involved in endosperm expression
StTBL44	Soltu.DM.07G021800	GT1-motif	GGTTAA	154	6	-	Arabidopsis thaliana	light responsive element
StTBL44	Soltu.DM.07G021800	LAMP-element	CTTTATCA	1893	8	+	Pisum sativum	part of a light responsive element
StTBL44	Soltu.DM.07G021800	MBSI	AAAAAAC(G/C)GTTA	1347	12	-	Petunia hybrida	MYB binding site involved in flavonoid biosynthetic genes regulation
StTBL44	Soltu.DM.07G021800	TCT-motif	TCTTAC	1051	6	-	Arabidopsis thaliana	part of a light responsive element
StTBL44	Soltu.DM.07G021800	TGA-element	AACGAC	148	6	+	Brassica oleracea	auxin-responsive element
StTBL45	Soltu.DM.07G021810	AE-box	AGAAACTT	281	8	+	Arabidopsis thaliana	part of a module for light response
StTBL45	Soltu.DM.07G021810	AT1-motif	AATTATTTTTTATT	887	14	+	Solanum tuberosum	part of a light responsive module
StTBL45	Soltu.DM.07G021810	AT1-motif	AATTATTTTTTATT	1199	14	+	Solanum tuberosum	part of a light responsive module
StTBL45	Soltu.DM.07G021810	Box 4	ATTAAT	294	6	+	Petroselinum crispum	part of a conserved DNA module involved in light responsiveness
StTBL45	Soltu.DM.07G021810	Box 4	ATTAAT	620	6	+	Petroselinum crispum	part of a conserved DNA module involved in light responsiveness
StTBL45	Soltu.DM.07G021810	Box 4	ATTAAT	708	6	+	Petroselinum crispum	part of a conserved DNA module involved in light responsiveness
StTBL45	Soltu.DM.07G021810	Box 4	ATTAAT	735	6	+	Petroselinum crispum	part of a conserved DNA module involved in light responsiveness
StTBL45	Soltu.DM.07G021810	GA-motif	ATAGATAA	13	8	+	Arabidopsis thaliana	part of a light responsive element
StTBL45	Soltu.DM.07G021810	Gap-box	CAAATGAA(A/G)A	1938	10	-	Arabidopsis thaliana	part of a light responsive element
StTBL45	Soltu.DM.07G021810	G-Box	CACGTT	378	6	+	Pisum sativum	cis-acting regulatory element involved in light responsiveness
StTBL45	Soltu.DM.07G021810	L-box	ATCCCACCTAC	1491	11	-	Petroselinum crispum	part of a light responsive element
StTBL45	Soltu.DM.07G021810	TCT-motif	TCTTAC	208	6	+	Arabidopsis thaliana	part of a light responsive element
StTBL46	Soltu.DM.07G023360	ATC-motif	AGCTATCCA	1130	9	+	Arabidopsis thaliana	part of a conserved DNA module involved in light responsiveness
StTBL46	Soltu.DM.07G023360	ATCT-motif	AATCTAATCC	539	10	-	Pisum sativum	part of a conserved DNA module involved in light responsiveness
StTBL46	Soltu.DM.07G023360	Box III	ATCATTTTCACT	1919	12	-	Pisum sativum	protein binding site
StTBL46	Soltu.DM.07G023360	chs-CMA1a	TTACTTAA	220	8	+	Daucus carota	part of a light responsive element
StTBL46	Soltu.DM.07G023360	chs-CMA2a	TCACTTGA	1759	8	+	Petroselinum crispum	part of a light responsive element
StTBL46	Soltu.DM.07G023360	circadian	CAAAGATATC	423	10	-	Lycopersicon esculentum	cis-acting regulatory element involved in circadian control
StTBL46	Soltu.DM.07G023360	GATA-motif	AAGGATAAGG	51	10	-	Solanum tuberosum	part of a light responsive element
StTBL46	Soltu.DM.07G023360	GATA-motif	AAGATAAGATT	538	11	+	Arabidopsis thaliana	part of a light responsive element
StTBL46	Soltu.DM.07G023360	G-box	TACGTG	565	6	-	Arabidopsis thaliana	cis-acting regulatory element involved in light responsiveness
StTBL46	Soltu.DM.07G023360	MRE	AACCTAA	1672	7	+	Petroselinum crispum	MYB binding site involved in light responsiveness
StTBL46	Soltu.DM.07G023360	P-box	CCTTTTG	1573	7	-	Oryza sativa	gibberellin-responsive element
StTBL47	Soltu.DM.07G023370	AE-box	AGAAACAA	77	8	+	Arabidopsis thaliana	part of a module for light response
StTBL47	Soltu.DM.07G023370	AE-box	AGAAACTT	1704	8	+	Arabidopsis thaliana	part of a module for light response
StTBL47	Soltu.DM.07G023370	AT-rich element	ATAGAAATCAA	1819	11	-	Glycine max	binding site of AT-rich DNA binding protein (ATBP-1)
StTBL47	Soltu.DM.07G023370	AuxRR-core	GGTCCAT	1071	7	+	Nicotiana tabacum	cis-acting regulatory element involved in auxin responsiveness
StTBL47	Soltu.DM.07G023370	Box 4	ATTAAT	560	6	+	Petroselinum crispum	part of a conserved DNA module involved in light responsiveness
StTBL47	Soltu.DM.07G023370	Box 4	ATTAAT	1586	6	-	Petroselinum crispum	part of a conserved DNA module involved in light responsiveness
StTBL47	Soltu.DM.07G023370	Box 4	ATTAAT	1747	6	-	Petroselinum crispum	part of a conserved DNA module involved in light responsiveness
StTBL47	Soltu.DM.07G023370	Box 4	ATTAAT	1896	6	-	Petroselinum crispum	part of a conserved DNA module involved in light responsiveness
StTBL47	Soltu.DM.07G023370	Box 4	ATTAAT	1907	6	-	Petroselinum crispum	part of a conserved DNA module involved in light responsiveness
StTBL47	Soltu.DM.07G023370	Box 4	ATTAAT	1956	6	-	Petroselinum crispum	part of a conserved DNA module involved in light responsiveness
StTBL47	Soltu.DM.07G023370	CGTCA-motif	CGTCA	157	5	+	Hordeum vulgare	cis-acting regulatory element involved in the MeJA-responsiveness
StTBL47	Soltu.DM.07G023370	CGTCA-motif	CGTCA	598	5	+	Hordeum vulgare	cis-acting regulatory element involved in the MeJA-responsiveness
StTBL47	Soltu.DM.07G023370	CGTCA-motif	CGTCA	1801	5	+	Hordeum vulgare	cis-acting regulatory element involved in the MeJA-responsiveness
StTBL47	Soltu.DM.07G023370	chs-CMA2a	TCACTTGA	539	8	+	Petroselinum crispum	part of a light responsive element
StTBL47	Soltu.DM.07G023370	circadian	CAAAGATATC	1910	10	-	Lycopersicon esculentum	cis-acting regulatory element involved in circadian control
StTBL47	Soltu.DM.07G023370	Gap-box	CAAATGAA(A/G)A	601	10	+	Arabidopsis thaliana	part of a light responsive element
StTBL47	Soltu.DM.07G023370	G-box	CACGAC	472	6	-	Zea mays	cis-acting regulatory element involved in light responsiveness
StTBL47	Soltu.DM.07G023370	MBS	CAACTG	780	6	+	Arabidopsis thaliana	MYB binding site involved in drought-inducibility
StTBL47	Soltu.DM.07G023370	TGACG-motif	TGACG	157	5	-	Hordeum vulgare	cis-acting regulatory element involved in the MeJA-responsiveness
StTBL47	Soltu.DM.07G023370	TGACG-motif	TGACG	598	5	-	Hordeum vulgare	cis-acting regulatory element involved in the MeJA-responsiveness
StTBL47	Soltu.DM.07G023370	TGACG-motif	TGACG	1801	5	-	Hordeum vulgare	cis-acting regulatory element involved in the MeJA-responsiveness
StTBL48	Soltu.DM.08G028800	Box 4	ATTAAT	497	6	+	Petroselinum crispum	part of a conserved DNA module involved in light responsiveness
StTBL48	Soltu.DM.08G028800	Box 4	ATTAAT	623	6	+	Petroselinum crispum	part of a conserved DNA module involved in light responsiveness
StTBL48	Soltu.DM.08G028800	Box 4	ATTAAT	1115	6	-	Petroselinum crispum	part of a conserved DNA module involved in light responsiveness
StTBL48	Soltu.DM.08G028800	Box 4	ATTAAT	1362	6	-	Petroselinum crispum	part of a conserved DNA module involved in light responsiveness
StTBL48	Soltu.DM.08G028800	Box 4	ATTAAT	1849	6	-	Petroselinum crispum	part of a conserved DNA module involved in light responsiveness
StTBL48	Soltu.DM.08G028800	circadian	CAAAGATATC	1810	10	+	Lycopersicon esculentum	cis-acting regulatory element involved in circadian control
StTBL48	Soltu.DM.08G028800	GATA-motif	GATAGGA	1266	7	+	Arabidopsis thaliana	part of a light responsive element
StTBL48	Soltu.DM.08G028800	G-box	TACGTG	451	6	+	Arabidopsis thaliana	cis-acting regulatory element involved in light responsiveness
StTBL48	Soltu.DM.08G028800	GT1-motif	GGTTAA	1203	6	+	Arabidopsis thaliana	light responsive element
StTBL48	Soltu.DM.08G028800	GT1-motif	GGTTAA	1205	6	-	Arabidopsis thaliana	light responsive element
StTBL48	Soltu.DM.08G028800	GT1-motif	GGTTAA	1723	6	+	Arabidopsis thaliana	light responsive element
StTBL48	Soltu.DM.08G028800	LAMP-element	CTTTATCA	1140	8	-	Pisum sativum	part of a light responsive element
StTBL48	Soltu.DM.08G028800	MRE	AACCTAA	8	7	-	Petroselinum crispum	MYB binding site involved in light responsiveness
StTBL48	Soltu.DM.08G028800	MRE	AACCTAA	176	7	-	Petroselinum crispum	MYB binding site involved in light responsiveness
StTBL48	Soltu.DM.08G028800	P-box	CCTTTTG	1840	7	-	Oryza sativa	gibberellin-responsive element
StTBL48	Soltu.DM.08G028800	TC-rich repeats	ATTCTCTAAC	54	10	-	Nicotiana tabacum	cis-acting element involved in defense and stress responsiveness
StTBL48	Soltu.DM.08G028800	TC-rich repeats	GTTTTCTTAC	1643	10	+	Nicotiana tabacum	cis-acting element involved in defense and stress responsiveness
StTBL48	Soltu.DM.08G028800	TCT-motif	TCTTAC	341	6	+	Arabidopsis thaliana	part of a light responsive element
StTBL48	Soltu.DM.08G028800	TGA-element	AACGAC	1009	6	-	Brassica oleracea	auxin-responsive element
StTBL48	Soltu.DM.08G028800	TGA-element	AACGAC	1459	6	+	Brassica oleracea	auxin-responsive element
StTBL49	Soltu.DM.09G002720	AE-box	AGAAACAA	547	8	-	Arabidopsis thaliana	part of a module for light response
StTBL49	Soltu.DM.09G002720	ATC-motif	AGTAATCT	477	8	+	Spinacia oleracea	part of a conserved DNA module involved in light responsiveness
StTBL49	Soltu.DM.09G002720	AuxRE	TGTCTCAATAAG	1114	12	+	Glycine max	part of an auxin-responsive element
StTBL49	Soltu.DM.09G002720	AuxRR-core	GGTCCAT	808	7	+	Nicotiana tabacum	cis-acting regulatory element involved in auxin responsiveness
StTBL49	Soltu.DM.09G002720	Box 4	ATTAAT	224	6	+	Petroselinum crispum	part of a conserved DNA module involved in light responsiveness
StTBL49	Soltu.DM.09G002720	GATA-motif	GATAGGG	1602	7	-	Pisum sativum	part of a light responsive element
StTBL49	Soltu.DM.09G002720	GT1-motif	GGTTAAT	570	7	+	Avena sativa	light responsive element
StTBL49	Soltu.DM.09G002720	LAMP-element	CTTTATCA	1827	8	+	Pisum sativum	part of a light responsive element
StTBL49	Soltu.DM.09G002720	TCCC-motif	TCTCCCT	1376	7	-	Spinacia oleracea	part of a light responsive element
StTBL50	Soltu.DM.09G007590	Box 4	ATTAAT	164	6	+	Petroselinum crispum	part of a conserved DNA module involved in light responsiveness
StTBL50	Soltu.DM.09G007590	CAT-box	GCCACT	749	6	-	Arabidopsis thaliana	cis-acting regulatory element related to meristem expression
StTBL50	Soltu.DM.09G007590	CAT-box	GCCACT	1471	6	+	Arabidopsis thaliana	cis-acting regulatory element related to meristem expression
StTBL50	Soltu.DM.09G007590	CCAAT-box	CAACGG	835	6	+	Hordeum vulgare	MYBHv1 binding site
StTBL50	Soltu.DM.09G007590	CGTCA-motif	CGTCA	1489	5	-	Hordeum vulgare	cis-acting regulatory element involved in the MeJA-responsiveness
StTBL50	Soltu.DM.09G007590	chs-CMA2a	TCACTTGA	974	8	-	Petroselinum crispum	part of a light responsive element
StTBL50	Soltu.DM.09G007590	GARE-motif	TCTGTTG	269	7	+	Brassica oleracea	gibberellin-responsive element
StTBL50	Soltu.DM.09G007590	GATA-motif	AAGATAAGATT	167	11	-	Arabidopsis thaliana	part of a light responsive element
StTBL50	Soltu.DM.09G007590	GT1-motif	GTGTGTGAA	803	9	+	Solanum tuberosum	light responsive element
StTBL50	Soltu.DM.09G007590	MBSI	AAAAAAC(G/C)GTTA	1329	12	+	Petunia hybrida	MYB binding site involved in flavonoid biosynthetic genes regulation
StTBL50	Soltu.DM.09G007590	MRE	AACCTAA	990	7	+	Petroselinum crispum	MYB binding site involved in light responsiveness
StTBL50	Soltu.DM.09G007590	Sp1	GGGCGG	1664	6	-	Oryza sativa	light responsive element
StTBL50	Soltu.DM.09G007590	TCT-motif	TCTTAC	1718	6	-	Arabidopsis thaliana	part of a light responsive element
StTBL50	Soltu.DM.09G007590	TGACG-motif	TGACG	1489	5	+	Hordeum vulgare	cis-acting regulatory element involved in the MeJA-responsiveness
StTBL51	Soltu.DM.09G009130	ATC-motif	AGTAATCT	1038	8	-	Spinacia oleracea	part of a conserved DNA module involved in light responsiveness
StTBL51	Soltu.DM.09G009130	ATC-motif	AGTAATCT	1127	8	+	Spinacia oleracea	part of a conserved DNA module involved in light responsiveness
StTBL51	Soltu.DM.09G009130	Box 4	ATTAAT	61	6	+	Petroselinum crispum	part of a conserved DNA module involved in light responsiveness
StTBL51	Soltu.DM.09G009130	Box 4	ATTAAT	1358	6	-	Petroselinum crispum	part of a conserved DNA module involved in light responsiveness
StTBL51	Soltu.DM.09G009130	Box 4	ATTAAT	1766	6	-	Petroselinum crispum	part of a conserved DNA module involved in light responsiveness
StTBL51	Soltu.DM.09G009130	I-box	AGATAAGG	300	8	-	Triticum aestivum	part of a light responsive element
StTBL51	Soltu.DM.09G009130	I-box	CCATATCCAAT	1868	11	+	Flaveria trinervia	part of a light responsive element
StTBL51	Soltu.DM.09G009130	MBS	CAACTG	713	6	-	Arabidopsis thaliana	MYB binding site involved in drought-inducibility
StTBL51	Soltu.DM.09G009130	MRE	AACCTAA	1284	7	+	Petroselinum crispum	MYB binding site involved in light responsiveness
StTBL51	Soltu.DM.09G009130	O2-site	GATGACATGG	85	10	-	Zea mays	cis-acting regulatory element involved in zein metabolism regulation
StTBL51	Soltu.DM.09G009130	O2-site	GATGACATGG	244	10	-	Zea mays	cis-acting regulatory element involved in zein metabolism regulation
StTBL51	Soltu.DM.09G009130	P-box	CCTTTTG	488	7	+	Oryza sativa	gibberellin-responsive element
StTBL52	Soltu.DM.09G019480	3-AF1 binding site	TAAGAGAGGAA	1341	11	+	Solanum tuberosum	light responsive element
StTBL52	Soltu.DM.09G019480	AE-box	AGAAACAA	1515	8	+	Arabidopsis thaliana	part of a module for light response
StTBL52	Soltu.DM.09G019480	ATCT-motif	AATCTAATCC	179	10	-	Pisum sativum	part of a conserved DNA module involved in light responsiveness
StTBL52	Soltu.DM.09G019480	Box 4	ATTAAT	740	6	+	Petroselinum crispum	part of a conserved DNA module involved in light responsiveness
StTBL52	Soltu.DM.09G019480	Box 4	ATTAAT	980	6	+	Petroselinum crispum	part of a conserved DNA module involved in light responsiveness
StTBL52	Soltu.DM.09G019480	Box 4	ATTAAT	1692	6	-	Petroselinum crispum	part of a conserved DNA module involved in light responsiveness
StTBL52	Soltu.DM.09G019480	CGTCA-motif	CGTCA	315	5	+	Hordeum vulgare	cis-acting regulatory element involved in the MeJA-responsiveness
StTBL52	Soltu.DM.09G019480	chs-CMA1a	TTACTTAA	1724	8	-	Daucus carota	part of a light responsive element
StTBL52	Soltu.DM.09G019480	G-Box	CACGTT	782	6	-	Pisum sativum	cis-acting regulatory element involved in light responsiveness
StTBL52	Soltu.DM.09G019480	G-Box	CACGTT	1064	6	+	Pisum sativum	cis-acting regulatory element involved in light responsiveness
StTBL52	Soltu.DM.09G019480	G-box	CACGTC	1117	6	-	Zea mays	cis-acting regulatory element involved in light responsiveness
StTBL52	Soltu.DM.09G019480	G-box	TACGTG	1154	6	-	Arabidopsis thaliana	cis-acting regulatory element involved in light responsiveness
StTBL52	Soltu.DM.09G019480	GT1-motif	GGTTAAT	1827	7	+	Avena sativa	light responsive element
StTBL52	Soltu.DM.09G019480	LAMP-element	CTTTATCA	32	8	-	Pisum sativum	part of a light responsive element
StTBL52	Soltu.DM.09G019480	MBS	CAACTG	834	6	-	Arabidopsis thaliana	MYB binding site involved in drought-inducibility
StTBL52	Soltu.DM.09G019480	O2-site	GATGA(C/T)(A/G)TG(A/G)	860	10	+	Zea mays	cis-acting regulatory element involved in zein metabolism regulation
StTBL52	Soltu.DM.09G019480	O2-site	GATGATGTGG	1015	10	+	Zea mays	cis-acting regulatory element involved in zein metabolism regulation
StTBL52	Soltu.DM.09G019480	TCT-motif	TCTTAC	246	6	+	Arabidopsis thaliana	part of a light responsive element
StTBL52	Soltu.DM.09G019480	TCT-motif	TCTTAC	748	6	+	Arabidopsis thaliana	part of a light responsive element
StTBL52	Soltu.DM.09G019480	TCT-motif	TCTTAC	1704	6	-	Arabidopsis thaliana	part of a light responsive element
StTBL52	Soltu.DM.09G019480	TGACG-motif	TGACG	315	5	-	Hordeum vulgare	cis-acting regulatory element involved in the MeJA-responsiveness
StTBL53	Soltu.DM.09G019530	Box 4	ATTAAT	354	6	+	Petroselinum crispum	part of a conserved DNA module involved in light responsiveness
StTBL53	Soltu.DM.09G019530	Box 4	ATTAAT	596	6	+	Petroselinum crispum	part of a conserved DNA module involved in light responsiveness
StTBL53	Soltu.DM.09G019530	Box 4	ATTAAT	1814	6	-	Petroselinum crispum	part of a conserved DNA module involved in light responsiveness
StTBL53	Soltu.DM.09G019530	chs-CMA1a	TTACTTAA	901	8	+	Daucus carota	part of a light responsive element
StTBL53	Soltu.DM.09G019530	GARE-motif	TCTGTTG	447	7	+	Brassica oleracea	gibberellin-responsive element
StTBL53	Soltu.DM.09G019530	G-Box	CACGTT	396	6	-	Pisum sativum	cis-acting regulatory element involved in light responsiveness
StTBL53	Soltu.DM.09G019530	MBS	CAACTG	1667	6	+	Arabidopsis thaliana	MYB binding site involved in drought-inducibility
StTBL53	Soltu.DM.09G019530	O2-site	GATGA(C/T)(A/G)TG(A/G)	467	10	+	Zea mays	cis-acting regulatory element involved in zein metabolism regulation
StTBL53	Soltu.DM.09G019530	O2-site	GATGATGTGG	1598	10	-	Zea mays	cis-acting regulatory element involved in zein metabolism regulation
StTBL53	Soltu.DM.09G019530	TCT-motif	TCTTAC	362	6	+	Arabidopsis thaliana	part of a light responsive element
StTBL54	Soltu.DM.09G019550	AE-box	AGAAACAA	1662	8	-	Arabidopsis thaliana	part of a module for light response
StTBL54	Soltu.DM.09G019550	Box 4	ATTAAT	846	6	+	Petroselinum crispum	part of a conserved DNA module involved in light responsiveness
StTBL54	Soltu.DM.09G019550	Box 4	ATTAAT	1033	6	-	Petroselinum crispum	part of a conserved DNA module involved in light responsiveness
StTBL54	Soltu.DM.09G019550	Box 4	ATTAAT	1141	6	-	Petroselinum crispum	part of a conserved DNA module involved in light responsiveness
StTBL54	Soltu.DM.09G019550	CGTCA-motif	CGTCA	1882	5	-	Hordeum vulgare	cis-acting regulatory element involved in the MeJA-responsiveness
StTBL54	Soltu.DM.09G019550	circadian	CAAAGATATC	1800	10	-	Lycopersicon esculentum	cis-acting regulatory element involved in circadian control
StTBL54	Soltu.DM.09G019550	GA-motif	ATAGATAA	1676	8	+	Arabidopsis thaliana	part of a light responsive element
StTBL54	Soltu.DM.09G019550	Gap-box	CAAATGAA(A/G)A	1622	10	+	Arabidopsis thaliana	part of a light responsive element
StTBL54	Soltu.DM.09G019550	G-box	CACGTC	1883	6	-	Zea mays	cis-acting regulatory element involved in light responsiveness
StTBL54	Soltu.DM.09G019550	GT1-motif	GGTTAAT	365	7	+	Avena sativa	light responsive element
StTBL54	Soltu.DM.09G019550	I-box	GGATAAGGTG	1322	10	+	Zea mays	part of a light responsive element
StTBL54	Soltu.DM.09G019550	MBS	CAACTG	488	6	+	Arabidopsis thaliana	MYB binding site involved in drought-inducibility
StTBL54	Soltu.DM.09G019550	MRE	AACCTAA	537	7	+	Petroselinum crispum	MYB binding site involved in light responsiveness
StTBL54	Soltu.DM.09G019550	O2-site	GATGACATGG	1406	10	+	Zea mays	cis-acting regulatory element involved in zein metabolism regulation
StTBL54	Soltu.DM.09G019550	TCCC-motif	TCTCCCT	1401	7	-	Spinacia oleracea	part of a light responsive element
StTBL54	Soltu.DM.09G019550	TC-rich repeats	ATTCTCTAAC	1745	10	+	Nicotiana tabacum	cis-acting element involved in defense and stress responsiveness
StTBL54	Soltu.DM.09G019550	TCT-motif	TCTTAC	253	6	-	Arabidopsis thaliana	part of a light responsive element
StTBL54	Soltu.DM.09G019550	TGACG-motif	TGACG	1882	5	+	Hordeum vulgare	cis-acting regulatory element involved in the MeJA-responsiveness
StTBL55	Soltu.DM.09G019570	AT-rich sequence	TAAAATACT	1831	9	+	Pisum sativum	element for maximal elicitor-mediated activation (2copies)
StTBL55	Soltu.DM.09G019570	Box 4	ATTAAT	1563	6	-	Petroselinum crispum	part of a conserved DNA module involved in light responsiveness
StTBL55	Soltu.DM.09G019570	Box 4	ATTAAT	1611	6	-	Petroselinum crispum	part of a conserved DNA module involved in light responsiveness
StTBL55	Soltu.DM.09G019570	Box 4	ATTAAT	1765	6	-	Petroselinum crispum	part of a conserved DNA module involved in light responsiveness
StTBL55	Soltu.DM.09G019570	Box 4	ATTAAT	1794	6	-	Petroselinum crispum	part of a conserved DNA module involved in light responsiveness
StTBL55	Soltu.DM.09G019570	CAT-box	GCCACT	1980	6	+	Arabidopsis thaliana	cis-acting regulatory element related to meristem expression
StTBL55	Soltu.DM.09G019570	CGTCA-motif	CGTCA	1947	5	-	Hordeum vulgare	cis-acting regulatory element involved in the MeJA-responsiveness
StTBL55	Soltu.DM.09G019570	Gap-box	CAAATGAA(A/G)A	572	10	+	Arabidopsis thaliana	part of a light responsive element
StTBL55	Soltu.DM.09G019570	GATA-motif	AAGGATAAGG	1881	10	-	Solanum tuberosum	part of a light responsive element
StTBL55	Soltu.DM.09G019570	G-Box	TCCACATGGCA	788	11	-	Triticum aestivum	cis-acting regulatory element involved in light responsiveness
StTBL55	Soltu.DM.09G019570	O2-site	GATGATGTGG	974	10	-	Zea mays	cis-acting regulatory element involved in zein metabolism regulation
StTBL55	Soltu.DM.09G019570	O2-site	GATGACATGG	1202	10	-	Zea mays	cis-acting regulatory element involved in zein metabolism regulation
StTBL55	Soltu.DM.09G019570	Pc-CMA2c	GCCCACGCA	1099	9	-	Pisum sativum	part of a light responsive element
StTBL55	Soltu.DM.09G019570	Sp1	GGGCGG	800	6	-	Oryza sativa	light responsive element
StTBL55	Soltu.DM.09G019570	TC-rich repeats	GTTTTCTTAC	1597	10	+	Nicotiana tabacum	cis-acting element involved in defense and stress responsiveness
StTBL55	Soltu.DM.09G019570	TGACG-motif	TGACG	1947	5	+	Hordeum vulgare	cis-acting regulatory element involved in the MeJA-responsiveness
StTBL56	Soltu.DM.09G019600	AE-box	AGAAACAA	519	8	-	Arabidopsis thaliana	part of a module for light response
StTBL56	Soltu.DM.09G019600	ATCT-motif	AATCTAATCC	256	10	+	Pisum sativum	part of a conserved DNA module involved in light responsiveness
StTBL56	Soltu.DM.09G019600	Box 4	ATTAAT	926	6	+	Petroselinum crispum	part of a conserved DNA module involved in light responsiveness
StTBL56	Soltu.DM.09G019600	Box 4	ATTAAT	1173	6	-	Petroselinum crispum	part of a conserved DNA module involved in light responsiveness
StTBL56	Soltu.DM.09G019600	CAT-box	GCCACT	690	6	-	Arabidopsis thaliana	cis-acting regulatory element related to meristem expression
StTBL56	Soltu.DM.09G019600	CGTCA-motif	CGTCA	333	5	+	Hordeum vulgare	cis-acting regulatory element involved in the MeJA-responsiveness
StTBL56	Soltu.DM.09G019600	chs-CMA1a	TTACTTAA	1478	8	+	Daucus carota	part of a light responsive element
StTBL56	Soltu.DM.09G019600	GARE-motif	TCTGTTG	1019	7	+	Brassica oleracea	gibberellin-responsive element
StTBL56	Soltu.DM.09G019600	G-Box	CACGTT	968	6	-	Pisum sativum	cis-acting regulatory element involved in light responsiveness
StTBL56	Soltu.DM.09G019600	GT1-motif	GGTTAA	307	6	+	Arabidopsis thaliana	light responsive element
StTBL56	Soltu.DM.09G019600	HD-Zip 3	GTAAT(G/C)ATTAC	108	11	+	Arabidopsis thaliana	protein binding site
StTBL56	Soltu.DM.09G019600	O2-site	GATGA(C/T)(A/G)TG(A/G)	1039	10	+	Zea mays	cis-acting regulatory element involved in zein metabolism regulation
StTBL56	Soltu.DM.09G019600	TCT-motif	TCTTAC	524	6	+	Arabidopsis thaliana	part of a light responsive element
StTBL56	Soltu.DM.09G019600	TCT-motif	TCTTAC	934	6	+	Arabidopsis thaliana	part of a light responsive element
StTBL56	Soltu.DM.09G019600	TGACG-motif	TGACG	333	5	-	Hordeum vulgare	cis-acting regulatory element involved in the MeJA-responsiveness
StTBL57	Soltu.DM.09G021830	AE-box	AGAAACAA	390	8	-	Arabidopsis thaliana	part of a module for light response
StTBL57	Soltu.DM.09G021830	ATCT-motif	AATCTAATCC	127	10	+	Pisum sativum	part of a conserved DNA module involved in light responsiveness
StTBL57	Soltu.DM.09G021830	Box 4	ATTAAT	797	6	+	Petroselinum crispum	part of a conserved DNA module involved in light responsiveness
StTBL57	Soltu.DM.09G021830	Box 4	ATTAAT	1040	6	-	Petroselinum crispum	part of a conserved DNA module involved in light responsiveness
StTBL57	Soltu.DM.09G021830	CAT-box	GCCACT	561	6	-	Arabidopsis thaliana	cis-acting regulatory element related to meristem expression
StTBL57	Soltu.DM.09G021830	chs-CMA1a	TTACTTAA	1344	8	+	Daucus carota	part of a light responsive element
StTBL57	Soltu.DM.09G021830	GARE-motif	TCTGTTG	890	7	+	Brassica oleracea	gibberellin-responsive element
StTBL57	Soltu.DM.09G021830	G-Box	CACGTT	839	6	-	Pisum sativum	cis-acting regulatory element involved in light responsiveness
StTBL57	Soltu.DM.09G021830	GT1-motif	GGTTAA	178	6	+	Arabidopsis thaliana	light responsive element
StTBL57	Soltu.DM.09G021830	O2-site	GATGA(C/T)(A/G)TG(A/G)	910	10	+	Zea mays	cis-acting regulatory element involved in zein metabolism regulation
StTBL57	Soltu.DM.09G021830	TC-rich repeats	GTTTTCTTAC	1166	10	-	Nicotiana tabacum	cis-acting element involved in defense and stress responsiveness
StTBL57	Soltu.DM.09G021830	TCT-motif	TCTTAC	395	6	+	Arabidopsis thaliana	part of a light responsive element
StTBL57	Soltu.DM.09G021830	TCT-motif	TCTTAC	805	6	+	Arabidopsis thaliana	part of a light responsive element
StTBL57	Soltu.DM.09G021830	TCT-motif	TCTTAC	1166	6	-	Arabidopsis thaliana	part of a light responsive element
StTBL58	Soltu.DM.10G003100	AE-box	AGAAACTT	1572	8	+	Arabidopsis thaliana	part of a module for light response
StTBL58	Soltu.DM.10G003100	ATCT-motif	AATCTAATCC	553	10	-	Pisum sativum	part of a conserved DNA module involved in light responsiveness
StTBL58	Soltu.DM.10G003100	ATCT-motif	AATCTAATCC	1439	10	+	Pisum sativum	part of a conserved DNA module involved in light responsiveness
StTBL58	Soltu.DM.10G003100	Box 4	ATTAAT	1168	6	-	Petroselinum crispum	part of a conserved DNA module involved in light responsiveness
StTBL58	Soltu.DM.10G003100	Box 4	ATTAAT	1200	6	-	Petroselinum crispum	part of a conserved DNA module involved in light responsiveness
StTBL58	Soltu.DM.10G003100	Box 4	ATTAAT	1365	6	-	Petroselinum crispum	part of a conserved DNA module involved in light responsiveness
StTBL58	Soltu.DM.10G003100	CGTCA-motif	CGTCA	1679	5	-	Hordeum vulgare	cis-acting regulatory element involved in the MeJA-responsiveness
StTBL58	Soltu.DM.10G003100	GA-motif	ATAGATAA	353	8	+	Arabidopsis thaliana	part of a light responsive element
StTBL58	Soltu.DM.10G003100	GA-motif	ATAGATAA	380	8	-	Arabidopsis thaliana	part of a light responsive element
StTBL58	Soltu.DM.10G003100	GCN4_motif	TGAGTCA	1845	7	+	Oryza sativa	cis-regulatory element involved in endosperm expression
StTBL58	Soltu.DM.10G003100	GT1-motif	GGTTAA	1086	6	-	Arabidopsis thaliana	light responsive element
StTBL58	Soltu.DM.10G003100	TCT-motif	TCTTAC	348	6	-	Arabidopsis thaliana	part of a light responsive element
StTBL58	Soltu.DM.10G003100	TCT-motif	TCTTAC	1569	6	-	Arabidopsis thaliana	part of a light responsive element
StTBL58	Soltu.DM.10G003100	TGACG-motif	TGACG	1679	5	+	Hordeum vulgare	cis-acting regulatory element involved in the MeJA-responsiveness
StTBL58	Soltu.DM.10G003100	TGA-element	AACGAC	703	6	+	Brassica oleracea	auxin-responsive element
StTBL59	Soltu.DM.10G003780	AE-box	AGAAACAA	145	8	+	Arabidopsis thaliana	part of a module for light response
StTBL59	Soltu.DM.10G003780	ATCT-motif	AATCTAATCC	1390	10	-	Pisum sativum	part of a conserved DNA module involved in light responsiveness
StTBL59	Soltu.DM.10G003780	AuxRR-core	GGTCCAT	1588	7	-	Nicotiana tabacum	cis-acting regulatory element involved in auxin responsiveness
StTBL59	Soltu.DM.10G003780	Box 4	ATTAAT	76	6	+	Petroselinum crispum	part of a conserved DNA module involved in light responsiveness
StTBL59	Soltu.DM.10G003780	Box 4	ATTAAT	213	6	+	Petroselinum crispum	part of a conserved DNA module involved in light responsiveness
StTBL59	Soltu.DM.10G003780	Box 4	ATTAAT	266	6	+	Petroselinum crispum	part of a conserved DNA module involved in light responsiveness
StTBL59	Soltu.DM.10G003780	Box 4	ATTAAT	1259	6	-	Petroselinum crispum	part of a conserved DNA module involved in light responsiveness
StTBL59	Soltu.DM.10G003780	Box 4	ATTAAT	1476	6	-	Petroselinum crispum	part of a conserved DNA module involved in light responsiveness
StTBL59	Soltu.DM.10G003780	Box 4	ATTAAT	1638	6	-	Petroselinum crispum	part of a conserved DNA module involved in light responsiveness
StTBL59	Soltu.DM.10G003780	HD-Zip 3	GTAAT(G/C)ATTAC	343	11	+	Arabidopsis thaliana	protein binding site
StTBL59	Soltu.DM.10G003780	MBS	CAACTG	1693	6	+	Arabidopsis thaliana	MYB binding site involved in drought-inducibility
StTBL59	Soltu.DM.10G003780	P-box	CCTTTTG	438	7	+	Oryza sativa	gibberellin-responsive element
StTBL59	Soltu.DM.10G003780	TC-rich repeats	ATTCTCTAAC	572	10	+	Nicotiana tabacum	cis-acting element involved in defense and stress responsiveness
StTBL59	Soltu.DM.10G003780	TCT-motif	TCTTAC	660	6	-	Arabidopsis thaliana	part of a light responsive element
StTBL59	Soltu.DM.10G003780	TCT-motif	TCTTAC	1041	6	+	Arabidopsis thaliana	part of a light responsive element
StTBL59	Soltu.DM.10G003780	TCT-motif	TCTTAC	1266	6	-	Arabidopsis thaliana	part of a light responsive element
StTBL60	Soltu.DM.10G005600	AT-rich element	ATAGAAATCAA	1909	11	-	Glycine max	binding site of AT-rich DNA binding protein (ATBP-1)
StTBL60	Soltu.DM.10G005600	AuxRR-core	GGTCCAT	1947	7	+	Nicotiana tabacum	cis-acting regulatory element involved in auxin responsiveness
StTBL60	Soltu.DM.10G005600	Box 4	ATTAAT	533	6	+	Petroselinum crispum	part of a conserved DNA module involved in light responsiveness
StTBL60	Soltu.DM.10G005600	Box 4	ATTAAT	1637	6	-	Petroselinum crispum	part of a conserved DNA module involved in light responsiveness
StTBL60	Soltu.DM.10G005600	CCAAT-box	CAACGG	1078	6	-	Hordeum vulgare	MYBHv1 binding site
StTBL60	Soltu.DM.10G005600	GARE-motif	TCTGTTG	791	7	+	Brassica oleracea	gibberellin-responsive element
StTBL60	Soltu.DM.10G005600	G-box	CACGTG	1356	6	-	Arabidopsis thaliana	cis-acting regulatory element involved in light responsiveness
StTBL60	Soltu.DM.10G005600	G-box	TACGTG	1487	6	+	Arabidopsis thaliana	cis-acting regulatory element involved in light responsiveness
StTBL60	Soltu.DM.10G005600	G-Box	CACGTG	1356	6	-	Pisum sativum	cis-acting regulatory element involved in light responsiveness
StTBL60	Soltu.DM.10G005600	GT1-motif	GGTTAA	195	6	+	Arabidopsis thaliana	light responsive element
StTBL60	Soltu.DM.10G005600	GT1-motif	GGTTAA	1494	6	+	Arabidopsis thaliana	light responsive element
StTBL60	Soltu.DM.10G005600	I-box	CGATAAGGCG	1569	10	-	Zea mays	part of a light responsive element
StTBL60	Soltu.DM.10G005600	MRE	AACCTAA	1690	7	+	Petroselinum crispum	MYB binding site involved in light responsiveness
StTBL60	Soltu.DM.10G005600	O2-site	GATGATGTGG	558	10	-	Zea mays	cis-acting regulatory element involved in zein metabolism regulation
StTBL60	Soltu.DM.10G005600	O2-site	GTTGACGTGA	1353	10	+	Zea mays	cis-acting regulatory element involved in zein metabolism regulation
StTBL60	Soltu.DM.10G005600	O2-site	GTTGACGTGA	1355	10	-	Zea mays	cis-acting regulatory element involved in zein metabolism regulation
StTBL60	Soltu.DM.10G005600	TCT-motif	TCTTAC	1315	6	+	Arabidopsis thaliana	part of a light responsive element
StTBL61	Soltu.DM.10G019330	AT-rich element	ATAGAAATCAA	1933	11	-	Glycine max	binding site of AT-rich DNA binding protein (ATBP-1)
StTBL61	Soltu.DM.10G019330	Box 4	ATTAAT	203	6	+	Petroselinum crispum	part of a conserved DNA module involved in light responsiveness
StTBL61	Soltu.DM.10G019330	Box 4	ATTAAT	1328	6	-	Petroselinum crispum	part of a conserved DNA module involved in light responsiveness
StTBL61	Soltu.DM.10G019330	CGTCA-motif	CGTCA	1122	5	+	Hordeum vulgare	cis-acting regulatory element involved in the MeJA-responsiveness
StTBL61	Soltu.DM.10G019330	chs-CMA1a	TTACTTAA	1760	8	+	Daucus carota	part of a light responsive element
StTBL61	Soltu.DM.10G019330	G-Box	CACGTT	1136	6	+	Pisum sativum	cis-acting regulatory element involved in light responsiveness
StTBL61	Soltu.DM.10G019330	G-box	TAAACGTG	1136	8	-	Brassica oleracea	cis-acting regulatory element involved in light responsiveness
StTBL61	Soltu.DM.10G019330	MRE	AACCTAA	1845	7	-	Petroselinum crispum	MYB binding site involved in light responsiveness
StTBL61	Soltu.DM.10G019330	TC-rich repeats	ATTCTCTAAC	1436	10	-	Nicotiana tabacum	cis-acting element involved in defense and stress responsiveness
StTBL61	Soltu.DM.10G019330	TC-rich repeats	ATTCTCTAAC	1460	10	-	Nicotiana tabacum	cis-acting element involved in defense and stress responsiveness
StTBL61	Soltu.DM.10G019330	TGACG-motif	TGACG	1122	5	-	Hordeum vulgare	cis-acting regulatory element involved in the MeJA-responsiveness
StTBL61	Soltu.DM.10G019330	TGA-element	AACGAC	646	6	-	Brassica oleracea	auxin-responsive element
StTBL62	Soltu.DM.10G019580	AT-rich element	ATAGAAATCAA	274	11	-	Glycine max	binding site of AT-rich DNA binding protein (ATBP-1)
StTBL62	Soltu.DM.10G019580	AT-rich element	ATAGAAATCAA	1212	11	+	Glycine max	binding site of AT-rich DNA binding protein (ATBP-1)
StTBL62	Soltu.DM.10G019580	AT-rich element	ATAGAAATCAA	1335	11	+	Glycine max	binding site of AT-rich DNA binding protein (ATBP-1)
StTBL62	Soltu.DM.10G019580	Box 4	ATTAAT	293	6	+	Petroselinum crispum	part of a conserved DNA module involved in light responsiveness
StTBL62	Soltu.DM.10G019580	Box 4	ATTAAT	1639	6	-	Petroselinum crispum	part of a conserved DNA module involved in light responsiveness
StTBL62	Soltu.DM.10G019580	CGTCA-motif	CGTCA	229	5	-	Hordeum vulgare	cis-acting regulatory element involved in the MeJA-responsiveness
StTBL62	Soltu.DM.10G019580	G-Box	CACGTT	755	6	-	Pisum sativum	cis-acting regulatory element involved in light responsiveness
StTBL62	Soltu.DM.10G019580	GT1-motif	GGTTAA	1853	6	-	Arabidopsis thaliana	light responsive element
StTBL62	Soltu.DM.10G019580	L-box	ATCCCACCTAC	1753	11	+	Petroselinum crispum	part of a light responsive element
StTBL62	Soltu.DM.10G019580	O2-site	GATGATGTGG	1842	10	-	Zea mays	cis-acting regulatory element involved in zein metabolism regulation
StTBL62	Soltu.DM.10G019580	RY-element	CATGCATG	1936	8	-	Helianthus annuus	cis-acting regulatory element involved in seed-specific regulation
StTBL62	Soltu.DM.10G019580	TGACG-motif	TGACG	229	5	+	Hordeum vulgare	cis-acting regulatory element involved in the MeJA-responsiveness
StTBL63	Soltu.DM.10G022480	AACA_motif	TAACAAACTCCA	149	12	+	Oryza sativa	involved in endosperm-specific negative expression
StTBL63	Soltu.DM.10G022480	AE-box	AGAAACAA	202	8	+	Arabidopsis thaliana	part of a module for light response
StTBL63	Soltu.DM.10G022480	Box 4	ATTAAT	374	6	+	Petroselinum crispum	part of a conserved DNA module involved in light responsiveness
StTBL63	Soltu.DM.10G022480	Box 4	ATTAAT	381	6	+	Petroselinum crispum	part of a conserved DNA module involved in light responsiveness
StTBL63	Soltu.DM.10G022480	Box 4	ATTAAT	935	6	+	Petroselinum crispum	part of a conserved DNA module involved in light responsiveness
StTBL63	Soltu.DM.10G022480	CCAAT-box	CAACGG	472	6	-	Hordeum vulgare	MYBHv1 binding site
StTBL63	Soltu.DM.10G022480	chs-CMA1a	TTACTTAA	852	8	-	Daucus carota	part of a light responsive element
StTBL63	Soltu.DM.10G022480	G-Box	CACGTT	399	6	+	Pisum sativum	cis-acting regulatory element involved in light responsiveness
StTBL63	Soltu.DM.10G022480	G-Box	CACGTT	438	6	+	Pisum sativum	cis-acting regulatory element involved in light responsiveness
StTBL63	Soltu.DM.10G022480	G-box	TAACACGTAG	27	10	+	Brassica oleracea	cis-acting regulatory element involved in light responsiveness
StTBL63	Soltu.DM.10G022480	G-box	TACGTG	1350	6	-	Arabidopsis thaliana	cis-acting regulatory element involved in light responsiveness
StTBL63	Soltu.DM.10G022480	GT1-motif	GGTTAA	787	6	+	Arabidopsis thaliana	light responsive element
StTBL63	Soltu.DM.10G022480	P-box	CCTTTTG	656	7	-	Oryza sativa	gibberellin-responsive element
StTBL63	Soltu.DM.10G022480	TCT-motif	TCTTAC	1434	6	-	Arabidopsis thaliana	part of a light responsive element
StTBL64	Soltu.DM.10G026840	Box 4	ATTAAT	702	6	+	Petroselinum crispum	part of a conserved DNA module involved in light responsiveness
StTBL64	Soltu.DM.10G026840	Box 4	ATTAAT	853	6	+	Petroselinum crispum	part of a conserved DNA module involved in light responsiveness
StTBL64	Soltu.DM.10G026840	Box 4	ATTAAT	1068	6	-	Petroselinum crispum	part of a conserved DNA module involved in light responsiveness
StTBL64	Soltu.DM.10G026840	Box 4	ATTAAT	1072	6	-	Petroselinum crispum	part of a conserved DNA module involved in light responsiveness
StTBL64	Soltu.DM.10G026840	Box 4	ATTAAT	1180	6	-	Petroselinum crispum	part of a conserved DNA module involved in light responsiveness
StTBL64	Soltu.DM.10G026840	Box 4	ATTAAT	1306	6	-	Petroselinum crispum	part of a conserved DNA module involved in light responsiveness
StTBL64	Soltu.DM.10G026840	Box 4	ATTAAT	1320	6	-	Petroselinum crispum	part of a conserved DNA module involved in light responsiveness
StTBL64	Soltu.DM.10G026840	Box 4	ATTAAT	1342	6	-	Petroselinum crispum	part of a conserved DNA module involved in light responsiveness
StTBL64	Soltu.DM.10G026840	CAT-box	GCCACT	1165	6	-	Arabidopsis thaliana	cis-acting regulatory element related to meristem expression
StTBL64	Soltu.DM.10G026840	CGTCA-motif	CGTCA	217	5	-	Hordeum vulgare	cis-acting regulatory element involved in the MeJA-responsiveness
StTBL64	Soltu.DM.10G026840	CGTCA-motif	CGTCA	1430	5	+	Hordeum vulgare	cis-acting regulatory element involved in the MeJA-responsiveness
StTBL64	Soltu.DM.10G026840	chs-CMA1a	TTACTTAA	1004	8	-	Daucus carota	part of a light responsive element
StTBL64	Soltu.DM.10G026840	GA-motif	ATAGATAA	1135	8	-	Arabidopsis thaliana	part of a light responsive element
StTBL64	Soltu.DM.10G026840	G-Box	CACGTG	1036	6	-	Pisum sativum	cis-acting regulatory element involved in light responsiveness
StTBL64	Soltu.DM.10G026840	G-box	ACACGTGT	1035	8	-	Brassica napus	cis-acting regulatory element involved in light responsiveness
StTBL64	Soltu.DM.10G026840	G-box	CACGTG	1036	6	-	Arabidopsis thaliana	cis-acting regulatory element involved in light responsiveness
StTBL64	Soltu.DM.10G026840	GC-motif	CCCCCG	354	6	+	Zea mays	enhancer-like element involved in anoxic specific inducibility
StTBL64	Soltu.DM.10G026840	GT1-motif	GGTTAA	250	6	-	Arabidopsis thaliana	light responsive element
StTBL64	Soltu.DM.10G026840	GT1-motif	GGTTAA	295	6	-	Arabidopsis thaliana	light responsive element
StTBL64	Soltu.DM.10G026840	GT1-motif	GGTTAA	1781	6	-	Arabidopsis thaliana	light responsive element
StTBL64	Soltu.DM.10G026840	I-box	TGATAATGT	781	9	-	Solanum tuberosum	part of a light responsive element
StTBL64	Soltu.DM.10G026840	I-box	GTATAAGGCC	991	10	+	Larix laricina	part of a light responsive element
StTBL64	Soltu.DM.10G026840	I-box	TGATAATGT	1541	9	+	Solanum tuberosum	part of a light responsive element
StTBL64	Soltu.DM.10G026840	P-box	CCTTTTG	457	7	+	Oryza sativa	gibberellin-responsive element
StTBL64	Soltu.DM.10G026840	TC-rich repeats	ATTCTCTAAC	763	10	+	Nicotiana tabacum	cis-acting element involved in defense and stress responsiveness
StTBL64	Soltu.DM.10G026840	TGACG-motif	TGACG	217	5	+	Hordeum vulgare	cis-acting regulatory element involved in the MeJA-responsiveness
StTBL64	Soltu.DM.10G026840	TGACG-motif	TGACG	1430	5	-	Hordeum vulgare	cis-acting regulatory element involved in the MeJA-responsiveness
StTBL65	Soltu.DM.10G029040	4cl-CMA1b	ATTCCGATAAACT	323	13	-	Petroselinum crispum	light responsive element
StTBL65	Soltu.DM.10G029040	AE-box	AGAAACAA	970	8	-	Arabidopsis thaliana	part of a module for light response
StTBL65	Soltu.DM.10G029040	Box 4	ATTAAT	10	6	+	Petroselinum crispum	part of a conserved DNA module involved in light responsiveness
StTBL65	Soltu.DM.10G029040	Box 4	ATTAAT	121	6	+	Petroselinum crispum	part of a conserved DNA module involved in light responsiveness
StTBL65	Soltu.DM.10G029040	Box 4	ATTAAT	817	6	+	Petroselinum crispum	part of a conserved DNA module involved in light responsiveness
StTBL65	Soltu.DM.10G029040	Box 4	ATTAAT	832	6	+	Petroselinum crispum	part of a conserved DNA module involved in light responsiveness
StTBL65	Soltu.DM.10G029040	Box 4	ATTAAT	1210	6	-	Petroselinum crispum	part of a conserved DNA module involved in light responsiveness
StTBL65	Soltu.DM.10G029040	Box 4	ATTAAT	1273	6	-	Petroselinum crispum	part of a conserved DNA module involved in light responsiveness
StTBL65	Soltu.DM.10G029040	Box 4	ATTAAT	1904	6	-	Petroselinum crispum	part of a conserved DNA module involved in light responsiveness
StTBL65	Soltu.DM.10G029040	CAT-box	GCCACT	1083	6	-	Arabidopsis thaliana	cis-acting regulatory element related to meristem expression
StTBL65	Soltu.DM.10G029040	GATA-motif	GATAGGG	438	7	+	Pisum sativum	part of a light responsive element
StTBL65	Soltu.DM.10G029040	GATA-motif	AAGATAAGATT	1633	11	-	Arabidopsis thaliana	part of a light responsive element
StTBL65	Soltu.DM.10G029040	G-box	CACGTG	1019	6	-	Arabidopsis thaliana	cis-acting regulatory element involved in light responsiveness
StTBL65	Soltu.DM.10G029040	G-Box	CACGTG	1019	6	-	Pisum sativum	cis-acting regulatory element involved in light responsiveness
StTBL65	Soltu.DM.10G029040	GT1-motif	GGTTAAT	599	7	-	Avena sativa	light responsive element
StTBL65	Soltu.DM.10G029040	GT1-motif	GGTTAA	600	6	-	Arabidopsis thaliana	light responsive element
StTBL65	Soltu.DM.10G029040	GT1-motif	GGTTAA	916	6	-	Arabidopsis thaliana	light responsive element
StTBL65	Soltu.DM.10G029040	GT1-motif	GGTTAA	1868	6	+	Arabidopsis thaliana	light responsive element
StTBL65	Soltu.DM.10G029040	MRE	AACCTAA	142	7	-	Petroselinum crispum	MYB binding site involved in light responsiveness
StTBL65	Soltu.DM.10G029040	O2-site	GATGA(C/T)(A/G)TG(A/G)	1561	10	+	Zea mays	cis-acting regulatory element involved in zein metabolism regulation
StTBL65	Soltu.DM.10G029040	P-box	CCTTTTG	1175	7	+	Oryza sativa	gibberellin-responsive element
StTBL65	Soltu.DM.10G029040	Sp1	GGGCGG	443	6	+	Oryza sativa	light responsive element
StTBL65	Soltu.DM.10G029040	TC-rich repeats	ATTCTCTAAC	302	10	+	Nicotiana tabacum	cis-acting element involved in defense and stress responsiveness
StTBL65	Soltu.DM.10G029040	TCT-motif	TCTTAC	1524	6	+	Arabidopsis thaliana	part of a light responsive element
StTBL66	Soltu.DM.11G006400	3-AF1 binding site	TAAGAGAGGAA	1944	11	+	Solanum tuberosum	light responsive element
StTBL66	Soltu.DM.11G006400	AE-box	AGAAACAA	1454	8	+	Arabidopsis thaliana	part of a module for light response
StTBL66	Soltu.DM.11G006400	ATC-motif	AGTAATCT	1687	8	+	Spinacia oleracea	part of a conserved DNA module involved in light responsiveness
StTBL66	Soltu.DM.11G006400	Box 4	ATTAAT	75	6	+	Petroselinum crispum	part of a conserved DNA module involved in light responsiveness
StTBL66	Soltu.DM.11G006400	Box 4	ATTAAT	158	6	+	Petroselinum crispum	part of a conserved DNA module involved in light responsiveness
StTBL66	Soltu.DM.11G006400	Box 4	ATTAAT	1293	6	-	Petroselinum crispum	part of a conserved DNA module involved in light responsiveness
StTBL66	Soltu.DM.11G006400	Box 4	ATTAAT	1473	6	-	Petroselinum crispum	part of a conserved DNA module involved in light responsiveness
StTBL66	Soltu.DM.11G006400	Box 4	ATTAAT	1611	6	-	Petroselinum crispum	part of a conserved DNA module involved in light responsiveness
StTBL66	Soltu.DM.11G006400	Box 4	ATTAAT	1964	6	-	Petroselinum crispum	part of a conserved DNA module involved in light responsiveness
StTBL66	Soltu.DM.11G006400	CAT-box	GCCACT	639	6	-	Arabidopsis thaliana	cis-acting regulatory element related to meristem expression
StTBL66	Soltu.DM.11G006400	CGTCA-motif	CGTCA	835	5	+	Hordeum vulgare	cis-acting regulatory element involved in the MeJA-responsiveness
StTBL66	Soltu.DM.11G006400	GA-motif	ATAGATAA	755	8	+	Arabidopsis thaliana	part of a light responsive element
StTBL66	Soltu.DM.11G006400	G-Box	TCCACATGGCA	1785	11	+	Triticum aestivum	cis-acting regulatory element involved in light responsiveness
StTBL66	Soltu.DM.11G006400	HD-Zip 3	GTAAT(G/C)ATTAC	1464	11	-	Arabidopsis thaliana	protein binding site
StTBL66	Soltu.DM.11G006400	TC-rich repeats	ATTCTCTAAC	976	10	+	Nicotiana tabacum	cis-acting element involved in defense and stress responsiveness
StTBL66	Soltu.DM.11G006400	TGACG-motif	TGACG	835	5	-	Hordeum vulgare	cis-acting regulatory element involved in the MeJA-responsiveness
StTBL67	Soltu.DM.11G008210	ATCT-motif	AATCTAATCC	852	10	+	Pisum sativum	part of a conserved DNA module involved in light responsiveness
StTBL67	Soltu.DM.11G008210	AuxRE	TGTCTCAATAAG	1694	12	-	Glycine max	part of an auxin-responsive element
StTBL67	Soltu.DM.11G008210	Box 4	ATTAAT	849	6	+	Petroselinum crispum	part of a conserved DNA module involved in light responsiveness
StTBL67	Soltu.DM.11G008210	Box 4	ATTAAT	885	6	+	Petroselinum crispum	part of a conserved DNA module involved in light responsiveness
StTBL67	Soltu.DM.11G008210	Box 4	ATTAAT	999	6	-	Petroselinum crispum	part of a conserved DNA module involved in light responsiveness
StTBL67	Soltu.DM.11G008210	Box 4	ATTAAT	1337	6	-	Petroselinum crispum	part of a conserved DNA module involved in light responsiveness
StTBL67	Soltu.DM.11G008210	CGTCA-motif	CGTCA	966	5	-	Hordeum vulgare	cis-acting regulatory element involved in the MeJA-responsiveness
StTBL67	Soltu.DM.11G008210	CGTCA-motif	CGTCA	1161	5	+	Hordeum vulgare	cis-acting regulatory element involved in the MeJA-responsiveness
StTBL67	Soltu.DM.11G008210	chs-CMA1a	TTACTTAA	1418	8	-	Daucus carota	part of a light responsive element
StTBL67	Soltu.DM.11G008210	circadian	CAAAGATATC	1544	10	-	Lycopersicon esculentum	cis-acting regulatory element involved in circadian control
StTBL67	Soltu.DM.11G008210	G-Box	CACGTG	139	6	+	Pisum sativum	cis-acting regulatory element involved in light responsiveness
StTBL67	Soltu.DM.11G008210	G-box	CACGTG	139	6	+	Arabidopsis thaliana	cis-acting regulatory element involved in light responsiveness
StTBL67	Soltu.DM.11G008210	GT1-motif	GGTTAA	288	6	-	Arabidopsis thaliana	light responsive element
StTBL67	Soltu.DM.11G008210	GT1-motif	GGTTAA	431	6	-	Arabidopsis thaliana	light responsive element
StTBL67	Soltu.DM.11G008210	GTGGC-motif	GATTCTGTGGC	1401	11	+	Spinacia oleracea	part of a light responsive element
StTBL67	Soltu.DM.11G008210	MBS	CAACTG	601	6	-	Arabidopsis thaliana	MYB binding site involved in drought-inducibility
StTBL67	Soltu.DM.11G008210	MRE	AACCTAA	309	7	+	Petroselinum crispum	MYB binding site involved in light responsiveness
StTBL67	Soltu.DM.11G008210	O2-site	GTTGACGTGA	136	10	+	Zea mays	cis-acting regulatory element involved in zein metabolism regulation
StTBL67	Soltu.DM.11G008210	O2-site	GTTGACGTGA	138	10	-	Zea mays	cis-acting regulatory element involved in zein metabolism regulation
StTBL67	Soltu.DM.11G008210	O2-site	GATGA(C/T)(A/G)TG(A/G)	651	10	+	Zea mays	cis-acting regulatory element involved in zein metabolism regulation
StTBL67	Soltu.DM.11G008210	TCT-motif	TCTTAC	1218	6	+	Arabidopsis thaliana	part of a light responsive element
StTBL67	Soltu.DM.11G008210	TGACG-motif	TGACG	966	5	+	Hordeum vulgare	cis-acting regulatory element involved in the MeJA-responsiveness
StTBL67	Soltu.DM.11G008210	TGACG-motif	TGACG	1161	5	-	Hordeum vulgare	cis-acting regulatory element involved in the MeJA-responsiveness
StTBL67	Soltu.DM.11G008210	TGA-element	AACGAC	1905	6	+	Brassica oleracea	auxin-responsive element
StTBL68	Soltu.DM.12G010090	Box 4	ATTAAT	19	6	+	Petroselinum crispum	part of a conserved DNA module involved in light responsiveness
StTBL68	Soltu.DM.12G010090	Box 4	ATTAAT	543	6	+	Petroselinum crispum	part of a conserved DNA module involved in light responsiveness
StTBL68	Soltu.DM.12G010090	Box 4	ATTAAT	616	6	+	Petroselinum crispum	part of a conserved DNA module involved in light responsiveness
StTBL68	Soltu.DM.12G010090	Box 4	ATTAAT	1673	6	-	Petroselinum crispum	part of a conserved DNA module involved in light responsiveness
StTBL68	Soltu.DM.12G010090	chs-CMA1a	TTACTTAA	1185	8	-	Daucus carota	part of a light responsive element
StTBL68	Soltu.DM.12G010090	circadian	CAAAGATATC	178	10	+	Lycopersicon esculentum	cis-acting regulatory element involved in circadian control
StTBL68	Soltu.DM.12G010090	Gap-box	CAAATGAA(A/G)A	68	10	-	Arabidopsis thaliana	part of a light responsive element
StTBL68	Soltu.DM.12G010090	G-box	CACGTG	1726	6	-	Arabidopsis thaliana	cis-acting regulatory element involved in light responsiveness
StTBL68	Soltu.DM.12G010090	G-box	CACGAC	1889	6	+	Zea mays	cis-acting regulatory element involved in light responsiveness
StTBL68	Soltu.DM.12G010090	G-Box	CACGTG	1726	6	-	Pisum sativum	cis-acting regulatory element involved in light responsiveness
StTBL68	Soltu.DM.12G010090	GT1-motif	GGTTAA	792	6	-	Arabidopsis thaliana	light responsive element
StTBL68	Soltu.DM.12G010090	GT1-motif	GGTTAA	952	6	-	Arabidopsis thaliana	light responsive element
StTBL68	Soltu.DM.12G010090	GT1-motif	GGTTAA	1112	6	-	Arabidopsis thaliana	light responsive element
StTBL68	Soltu.DM.12G010090	GT1-motif	GGTTAA	1272	6	-	Arabidopsis thaliana	light responsive element
StTBL68	Soltu.DM.12G010090	GT1-motif	GGTTAA	1432	6	-	Arabidopsis thaliana	light responsive element
StTBL68	Soltu.DM.12G010090	GT1-motif	GGTTAA	1592	6	-	Arabidopsis thaliana	light responsive element
StTBL68	Soltu.DM.12G010090	MBS	CAACTG	1974	6	-	Arabidopsis thaliana	MYB binding site involved in drought-inducibility
StTBL68	Soltu.DM.12G010090	TCCC-motif	TCTCCCT	1007	7	-	Spinacia oleracea	part of a light responsive element
StTBL68	Soltu.DM.12G010090	TCT-motif	TCTTAC	1620	6	-	Arabidopsis thaliana	part of a light responsive element
StTBL69	Soltu.DM.12G010760	Box 4	ATTAAT	971	6	+	Petroselinum crispum	part of a conserved DNA module involved in light responsiveness
StTBL69	Soltu.DM.12G010760	Box 4	ATTAAT	1053	6	-	Petroselinum crispum	part of a conserved DNA module involved in light responsiveness
StTBL69	Soltu.DM.12G010760	Box 4	ATTAAT	1712	6	-	Petroselinum crispum	part of a conserved DNA module involved in light responsiveness
StTBL69	Soltu.DM.12G010760	chs-CMA1a	TTACTTAA	1370	8	-	Daucus carota	part of a light responsive element
StTBL69	Soltu.DM.12G010760	GA-motif	ATAGATAA	48	8	-	Arabidopsis thaliana	part of a light responsive element
StTBL69	Soltu.DM.12G010760	G-Box	CACGTT	1985	6	-	Pisum sativum	cis-acting regulatory element involved in light responsiveness
StTBL69	Soltu.DM.12G010760	GCN4_motif	TGAGTCA	1760	7	+	Oryza sativa	cis-regulatory element involved in endosperm expression
StTBL69	Soltu.DM.12G010760	GT1-motif	GGTTAAT	802	7	+	Avena sativa	light responsive element
StTBL69	Soltu.DM.12G010760	GT1-motif	GGTTAAT	1250	7	+	Avena sativa	light responsive element
StTBL69	Soltu.DM.12G010760	GT1-motif	GGTTAAT	1472	7	-	Avena sativa	light responsive element
StTBL69	Soltu.DM.12G010760	GT1-motif	GGTTAA	1473	6	-	Arabidopsis thaliana	light responsive element
StTBL69	Soltu.DM.12G010760	MBS	CAACTG	1483	6	-	Arabidopsis thaliana	MYB binding site involved in drought-inducibility
StTBL69	Soltu.DM.12G010760	MRE	AACCTAA	1020	7	-	Petroselinum crispum	MYB binding site involved in light responsiveness
StTBL69	Soltu.DM.12G010760	P-box	CCTTTTG	422	7	+	Oryza sativa	gibberellin-responsive element
StTBL69	Soltu.DM.12G010760	Sp1	GGGCGG	174	6	-	Oryza sativa	light responsive element
StTBL69	Soltu.DM.12G010760	TGA-element	AACGAC	1522	6	+	Brassica oleracea	auxin-responsive element
StTBL70	Soltu.DM.12G026200	AT-rich sequence	TAAAATACT	1497	9	+	Pisum sativum	element for maximal elicitor-mediated activation (2copies)
StTBL70	Soltu.DM.12G026200	AuxRR-core	GGTCCAT	1460	7	-	Nicotiana tabacum	cis-acting regulatory element involved in auxin responsiveness
StTBL70	Soltu.DM.12G026200	Box 4	ATTAAT	80	6	+	Petroselinum crispum	part of a conserved DNA module involved in light responsiveness
StTBL70	Soltu.DM.12G026200	Box 4	ATTAAT	760	6	+	Petroselinum crispum	part of a conserved DNA module involved in light responsiveness
StTBL70	Soltu.DM.12G026200	Box 4	ATTAAT	919	6	+	Petroselinum crispum	part of a conserved DNA module involved in light responsiveness
StTBL70	Soltu.DM.12G026200	Box 4	ATTAAT	1067	6	-	Petroselinum crispum	part of a conserved DNA module involved in light responsiveness
StTBL70	Soltu.DM.12G026200	Box 4	ATTAAT	1197	6	-	Petroselinum crispum	part of a conserved DNA module involved in light responsiveness
StTBL70	Soltu.DM.12G026200	Box III	ATCATTTTCACT	1964	12	+	Pisum sativum	protein binding site
StTBL70	Soltu.DM.12G026200	CAT-box	GCCACT	814	6	+	Arabidopsis thaliana	cis-acting regulatory element related to meristem expression
StTBL70	Soltu.DM.12G026200	CGTCA-motif	CGTCA	424	5	+	Hordeum vulgare	cis-acting regulatory element involved in the MeJA-responsiveness
StTBL70	Soltu.DM.12G026200	GATA-motif	GATAGGA	1770	7	-	Arabidopsis thaliana	part of a light responsive element
StTBL70	Soltu.DM.12G026200	G-box	TACGTG	1189	6	-	Arabidopsis thaliana	cis-acting regulatory element involved in light responsiveness
StTBL70	Soltu.DM.12G026200	GC-motif	CCCCCG	789	6	+	Zea mays	enhancer-like element involved in anoxic specific inducibility
StTBL70	Soltu.DM.12G026200	GT1-motif	GGTTAAT	1949	7	+	Avena sativa	light responsive element
StTBL70	Soltu.DM.12G026200	I-box	CGATAAGGCG	729	10	+	Zea mays	part of a light responsive element
StTBL70	Soltu.DM.12G026200	O2-site	GTTGACGTGA	1204	10	+	Zea mays	cis-acting regulatory element involved in zein metabolism regulation
StTBL70	Soltu.DM.12G026200	TCT-motif	TCTTAC	1001	6	+	Arabidopsis thaliana	part of a light responsive element
StTBL70	Soltu.DM.12G026200	TCT-motif	TCTTAC	1298	6	-	Arabidopsis thaliana	part of a light responsive element
StTBL70	Soltu.DM.12G026200	TGACG-motif	TGACG	424	5	-	Hordeum vulgare	cis-acting regulatory element involved in the MeJA-responsiveness
StTBL71	Soltu.DM.12G030030	ATCT-motif	AATCTAATCC	735	10	+	Pisum sativum	part of a conserved DNA module involved in light responsiveness
StTBL71	Soltu.DM.12G030030	Box 4	ATTAAT	161	6	+	Petroselinum crispum	part of a conserved DNA module involved in light responsiveness
StTBL71	Soltu.DM.12G030030	Box 4	ATTAAT	356	6	+	Petroselinum crispum	part of a conserved DNA module involved in light responsiveness
StTBL71	Soltu.DM.12G030030	Box 4	ATTAAT	1745	6	-	Petroselinum crispum	part of a conserved DNA module involved in light responsiveness
StTBL71	Soltu.DM.12G030030	CGTCA-motif	CGTCA	1370	5	+	Hordeum vulgare	cis-acting regulatory element involved in the MeJA-responsiveness
StTBL71	Soltu.DM.12G030030	GATA-motif	AAGATAAGATT	187	11	-	Arabidopsis thaliana	part of a light responsive element
StTBL71	Soltu.DM.12G030030	G-Box	CACGTGAAA	426	9	-	Pisum sativum	cis-acting regulatory element involved in light responsiveness
StTBL71	Soltu.DM.12G030030	G-Box	CACGTG	429	6	+	Pisum sativum	cis-acting regulatory element involved in light responsiveness
StTBL71	Soltu.DM.12G030030	G-box	CACGTG	429	6	+	Arabidopsis thaliana	cis-acting regulatory element involved in light responsiveness
StTBL71	Soltu.DM.12G030030	I-box	AGATAAGG	1159	8	-	Triticum aestivum	part of a light responsive element
StTBL71	Soltu.DM.12G030030	MBS	CAACTG	77	6	+	Arabidopsis thaliana	MYB binding site involved in drought-inducibility
StTBL71	Soltu.DM.12G030030	TGACG-motif	TGACG	1370	5	-	Hordeum vulgare	cis-acting regulatory element involved in the MeJA-responsiveness
StTBL72	Soltu.DM.12G030190	ATCT-motif	AATCTAATCC	1607	10	-	Pisum sativum	part of a conserved DNA module involved in light responsiveness
StTBL72	Soltu.DM.12G030190	Box 4	ATTAAT	866	6	+	Petroselinum crispum	part of a conserved DNA module involved in light responsiveness
StTBL72	Soltu.DM.12G030190	Box 4	ATTAAT	948	6	+	Petroselinum crispum	part of a conserved DNA module involved in light responsiveness
StTBL72	Soltu.DM.12G030190	Box 4	ATTAAT	1241	6	-	Petroselinum crispum	part of a conserved DNA module involved in light responsiveness
StTBL72	Soltu.DM.12G030190	CAT-box	GCCACT	335	6	+	Arabidopsis thaliana	cis-acting regulatory element related to meristem expression
StTBL72	Soltu.DM.12G030190	chs-CMA1a	TTACTTAA	1270	8	-	Daucus carota	part of a light responsive element
StTBL72	Soltu.DM.12G030190	chs-CMA1a	TTACTTAA	1958	8	-	Daucus carota	part of a light responsive element
StTBL72	Soltu.DM.12G030190	G-Box	CACGTT	1927	6	-	Pisum sativum	cis-acting regulatory element involved in light responsiveness
StTBL72	Soltu.DM.12G030190	GCN4_motif	TGAGTCA	1669	7	+	Oryza sativa	cis-regulatory element involved in endosperm expression
StTBL72	Soltu.DM.12G030190	GT1-motif	GGTTAAT	693	7	+	Avena sativa	light responsive element
StTBL72	Soltu.DM.12G030190	GT1-motif	GGTTAAT	1381	7	-	Avena sativa	light responsive element
StTBL72	Soltu.DM.12G030190	GT1-motif	GGTTAA	1382	6	-	Arabidopsis thaliana	light responsive element
StTBL72	Soltu.DM.12G030190	GT1-motif	GGTTAA	1526	6	+	Arabidopsis thaliana	light responsive element
StTBL72	Soltu.DM.12G030190	I-box	ATGATAAGGTC	1157	11	+	Helianthus annuus	part of a light responsive element
StTBL72	Soltu.DM.12G030190	MBS	CAACTG	1392	6	-	Arabidopsis thaliana	MYB binding site involved in drought-inducibility
StTBL72	Soltu.DM.12G030190	P-box	CCTTTTG	113	7	-	Oryza sativa	gibberellin-responsive element
StTBL72	Soltu.DM.12G030190	RY-element	CATGCATG	1075	8	-	Helianthus annuus	cis-acting regulatory element involved in seed-specific regulation
StTBL72	Soltu.DM.12G030190	TCCC-motif	TCTCCCT	128	7	+	Spinacia oleracea	part of a light responsive element
StTBL72	Soltu.DM.12G030190	TGA-element	AACGAC	983	6	-	Brassica oleracea	auxin-responsive element
StTBL72	Soltu.DM.12G030190	TGA-element	AACGAC	1431	6	+	Brassica oleracea	auxin-responsive element
StTBL72	Soltu.DM.12G030190	TGA-element	AACGAC	1850	6	+	Brassica oleracea	auxin-responsive element

## Sheet: number of CRE
Supplemental Table 5. The count and of CRE in StTBLs promoter
Group	Gene_ID	DRE	TCA-element	ARE	GC-motif	MBS	CCAAT-box	WUN-motif	circadian	RY-element	O2-site	CAT-box	NON-box	GCN4_motif	HD-Zip 1	AACA_motif	MBSI	TGA-element	TATC-box	ABRE	AuxRR-core	CGTCA-motif	TGACG-motif	P-box	GARE-motif	TGA-box	AuxRE	AE-box	Box 4	Gap-box	GATA-motif	G-Box	I-box	Sp1	TCCC-motif	TCT-motif	AT1-motif	GT1-motif	AAAC-motif	4cl-CMA1b	3-AF3 binding site	MRE	ATC-motif	ATCT-motif	LAMP-element	chs-CMA2a	GA-motif	chs-CMA1a	L-box
Group1	StTBL27	0	0	0	1	0	0	0	1	0	0	1	0	1	0	0	0	0	0	0	0	1	1	1	0	0	0	0	3	0	1	11	0	0	3	1	0	2	0	0	0	0	0	0	0	0	0	0	0
	StTBL31	0	0	0	0	0	0	0	0	0	1	1	0	2	0	0	0	1	0	0	0	2	2	0	0	0	0	0	1	0	2	2	2	0	0	3	0	1	0	0	0	0	0	0	1	0	1	0	0
	StTBL23	0	0	0	0	0	0	1	0	0	1	1	0	0	0	0	1	0	0	0	0	2	2	1	0	0	0	0	8	0	1	2	0	0	0	0	0	1	0	0	0	0	0	0	0	0	0	0	0
	StTBL56	0	0	0	0	0	0	0	0	0	1	1	0	0	0	0	0	0	0	0	0	1	1	0	1	0	0	1	2	0	0	1	0	0	0	2	0	1	0	0	0	0	0	1	0	0	0	1	0
	StTBL43	0	0	0	0	0	0	0	0	0	0	2	0	1	0	0	1	2	0	0	0	0	0	2	0	0	0	1	2	0	0	0	1	0	0	0	0	0	0	0	0	0	0	0	0	0	0	0	1
	StTBL28	0	0	0	0	0	0	0	0	0	0	0	0	0	0	0	0	0	0	0	0	1	1	0	0	0	0	0	4	0	2	5	0	0	0	2	0	1	0	0	0	1	0	0	0	0	0	0	0
	StTBL51	0	0	0	0	1	0	0	0	0	2	0	0	0	0	0	0	0	0	0	0	0	0	1	0	0	0	0	3	0	0	0	2	0	0	0	0	0	0	0	0	1	2	0	0	0	0	0	0
	StTBL67	0	0	0	0	1	0	0	1	0	3	0	0	0	0	0	0	1	0	0	0	2	2	0	0	0	1	0	4	0	0	2	0	0	0	1	0	2	0	0	0	1	0	1	0	0	0	1	0
	StTBL2	0	0	0	0	1	0	0	1	0	0	0	0	0	0	0	0	1	0	0	0	1	1	4	0	0	0	0	0	0	0	0	0	0	0	0	1	0	0	0	0	2	0	0	0	0	0	0	0
	StTBL35	0	0	0	0	0	0	0	0	0	0	1	0	0	0	0	0	1	0	0	0	1	1	0	0	0	0	0	7	0	0	1	2	1	0	1	2	2	0	0	0	0	0	0	0	0	0	0	0
	StTBL16	0	0	0	0	0	0	0	0	0	0	0	0	0	0	0	0	0	0	0	0	2	2	1	0	0	0	1	5	0	0	3	0	2	0	1	1	2	0	1	0	0	0	0	0	0	1	1	0
	StTBL48	0	0	0	0	0	0	0	1	0	0	0	0	0	0	0	0	2	0	0	0	0	0	1	0	0	0	0	5	0	1	1	0	0	0	1	0	3	0	0	0	2	0	0	1	0	0	0	0
	StTBL5	0	0	0	0	0	1	0	0	0	2	0	0	0	0	0	0	0	0	0	0	1	1	0	0	0	0	0	7	0	1	2	1	0	0	1	0	0	0	0	0	0	0	0	1	0	0	0	0
	StTBL3	0	0	0	0	1	1	0	1	0	0	0	0	0	0	0	0	0	0	0	0	1	1	0	1	0	0	2	3	0	0	1	1	0	0	0	0	1	0	0	0	0	0	0	0	0	0	0	0
	StTBL39	0	0	0	0	0	0	0	0	0	0	0	0	0	0	0	0	0	0	0	0	0	0	0	0	0	0	1	2	0	0	4	0	0	0	2	0	1	0	0	0	1	0	0	0	0	0	0	1
	StTBL70	0	0	0	1	0	0	0	0	0	1	1	0	0	0	0	0	0	0	0	1	1	1	0	0	0	0	0	5	0	1	1	1	0	0	2	0	1	0	0	0	0	0	0	0	0	0	0	0
	StTBL40	0	0	0	0	0	1	0	0	0	2	0	0	0	0	0	0	0	0	0	1	0	0	0	0	0	0	0	2	0	0	2	0	0	0	1	0	2	0	0	0	1	0	0	0	0	0	0	0
	StTBL61	0	0	0	0	0	0	0	0	0	0	0	0	0	0	0	0	1	0	0	0	1	1	0	0	0	0	0	2	0	0	2	0	0	0	0	0	0	0	0	0	1	0	0	0	0	0	1	0
	StTBL29	0	0	0	0	0	0	0	0	0	0	0	0	0	0	0	1	1	0	0	0	0	0	1	0	0	0	0	2	0	2	2	1	0	0	0	0	0	0	0	0	0	0	1	0	0	0	1	0
	StTBL54	0	0	0	0	1	0	0	1	0	1	0	0	0	0	0	0	0	0	0	0	1	1	0	0	0	0	1	3	1	0	1	1	0	1	1	0	1	0	0	0	1	0	0	0	0	1	0	0
	StTBL25	0	0	0	0	1	0	0	0	0	0	0	0	0	0	0	0	0	0	0	0	4	4	0	0	0	0	0	2	0	0	1	0	0	0	2	0	3	0	0	0	0	0	0	0	0	0	0	0
	StTBL32	0	0	0	0	1	0	0	1	0	0	1	0	1	0	0	0	0	0	0	0	1	1	1	1	0	0	1	8	0	0	3	0	2	0	2	0	2	0	0	0	0	0	1	0	0	0	0	0
	StTBL47	0	0	0	0	1	0	0	1	0	0	0	0	0	0	0	0	0	0	0	1	3	3	0	0	0	0	2	6	1	0	1	0	0	0	0	0	0	0	0	0	0	0	0	0	1	0	0	0
	StTBL6	0	0	0	0	1	0	0	0	1	0	2	0	0	0	0	1	0	0	0	0	2	2	0	1	1	0	1	9	1	0	3	0	0	0	0	0	4	0	0	0	0	0	0	0	0	0	0	0
	StTBL8	0	0	0	0	0	0	0	0	1	0	0	0	0	0	0	0	1	0	0	0	1	1	1	0	0	0	0	5	0	0	2	0	0	0	0	0	0	0	0	0	0	0	0	0	1	1	0	0
	StTBL41	0	0	0	1	0	0	0	0	0	0	0	1	2	0	0	0	0	0	0	0	1	1	1	0	0	0	0	5	0	1	1	1	0	0	0	0	2	0	0	0	0	0	2	0	0	0	1	0
	StTBL12	0	0	0	0	1	0	0	0	0	0	0	0	0	1	0	0	0	0	0	0	2	2	0	0	0	0	0	11	0	0	7	0	0	0	0	0	1	0	0	0	0	0	0	0	0	0	0	0
	StTBL66	0	0	0	0	0	0	0	0	0	0	1	0	0	0	0	0	0	0	0	0	1	1	0	0	0	0	1	6	0	0	1	0	0	0	0	0	0	0	0	0	0	1	0	0	0	1	0	0
	StTBL52	0	0	0	0	1	0	0	0	0	2	0	0	0	0	0	0	0	0	0	0	1	1	0	0	0	0	1	3	0	0	4	0	0	0	3	0	1	0	0	0	0	0	1	1	0	0	1	0
	StTBL36	0	0	0	0	0	0	0	2	0	0	0	0	0	0	0	0	2	0	0	0	1	1	0	0	0	0	0	3	0	0	1	0	0	1	0	0	1	0	0	0	0	0	0	0	1	1	0	0
	StTBL4	0	0	0	0	0	0	0	0	0	0	0	0	0	0	0	0	1	0	0	0	0	0	1	0	0	0	2	4	0	0	2	0	0	0	2	0	2	0	0	0	0	1	1	1	0	0	0	0
	StTBL64	0	0	0	1	0	0	0	0	0	0	1	0	0	0	0	0	0	0	0	0	2	2	1	0	0	0	0	8	0	0	3	3	0	0	0	0	3	0	0	0	0	0	0	0	0	1	1	0
	StTBL65	0	0	0	0	0	0	0	0	0	1	1	0	0	0	0	0	0	0	0	0	0	0	1	0	0	0	1	7	0	2	2	0	1	0	1	0	4	0	1	0	1	0	0	0	0	0	0	0
	StTBL63	0	0	0	0	0	1	0	0	0	0	0	0	0	0	1	0	0	0	0	0	0	0	1	0	0	0	1	3	0	0	4	0	0	0	1	0	1	0	0	0	0	0	0	0	0	0	1	0
	StTBL42	0	0	0	0	0	0	1	0	1	0	1	0	0	1	0	0	0	0	0	2	2	2	0	1	0	0	2	2	0	0	3	0	0	0	1	0	0	0	0	0	0	0	0	0	1	1	0	0
	StTBL37	0	0	0	0	0	0	0	0	0	0	0	0	1	0	0	0	1	0	0	0	1	1	0	0	0	0	0	5	0	1	1	2	0	0	0	1	0	0	0	0	0	0	1	0	0	0	1	0
	StTBL15	0	0	0	0	2	0	0	0	0	0	0	0	0	0	0	0	1	0	0	0	2	2	3	0	0	0	0	5	0	0	3	0	0	0	1	0	1	0	0	0	0	0	1	0	0	0	0	0
	StTBL30	0	0	0	0	2	0	0	0	0	0	0	0	0	0	0	0	0	0	0	2	1	1	1	0	0	0	0	0	0	1	2	3	0	0	1	0	0	0	0	0	1	0	0	0	1	0	0	0
	StTBL38	0	0	0	0	1	0	0	1	0	1	0	0	0	0	0	0	2	0	0	0	1	1	0	2	0	0	0	0	0	0	0	2	0	1	1	0	1	0	0	0	0	0	0	1	0	0	0	0
	StTBL9	1	0	0	0	0	0	0	1	0	0	0	0	1	0	0	0	0	0	0	0	0	0	1	0	0	0	0	5	0	0	0	0	0	0	0	0	1	0	0	0	0	0	0	0	0	0	0	0
	StTBL13	0	0	0	0	1	0	0	0	0	0	1	0	1	1	0	0	0	0	0	0	0	0	1	0	0	0	1	2	0	0	1	0	0	0	1	0	1	0	0	0	0	1	0	0	0	1	0	0
	StTBL21	0	0	0	0	0	1	0	0	0	0	0	0	0	0	0	0	0	0	0	1	0	0	0	0	0	0	0	4	0	1	0	0	0	0	0	0	4	0	0	0	0	0	0	0	0	0	2	0
	StTBL34	0	0	0	0	1	1	0	0	0	0	1	0	0	0	0	0	0	0	0	0	4	4	1	0	0	0	0	1	0	0	1	1	0	0	1	0	0	0	0	1	1	0	0	0	0	0	0	0
	StTBL26	0	0	0	0	0	0	0	0	0	0	0	0	0	0	0	0	2	0	0	1	1	1	0	0	0	0	1	1	0	0	7	0	0	1	2	0	4	0	0	0	4	0	0	0	0	0	0	0
	StTBL20	0	0	0	0	0	0	1	0	0	0	0	0	0	0	0	0	0	0	0	0	0	0	0	0	0	0	1	4	0	2	4	0	0	1	0	0	1	0	0	0	1	0	0	0	0	1	1	0
	StTBL19	0	0	0	0	1	1	0	0	0	1	2	0	0	0	0	0	2	0	0	1	2	2	1	1	0	0	0	0	0	1	1	0	0	0	0	0	0	0	0	0	0	0	1	0	0	0	0	0
	StTBL24	0	0	0	0	0	0	0	0	1	1	0	0	0	0	0	0	3	0	0	2	1	1	1	0	0	1	1	2	0	3	1	1	0	0	1	0	1	0	0	0	0	1	0	0	1	0	0	0
	StTBL60	0	0	0	0	0	1	0	0	0	3	0	0	0	0	0	0	0	0	0	1	0	0	0	1	0	0	0	2	0	0	3	1	0	0	1	0	2	0	0	0	1	0	0	0	0	0	0	0
	StTBL44	0	0	0	0	0	0	0	0	0	0	0	0	1	0	0	1	1	0	0	0	0	0	0	2	0	0	1	3	0	0	3	0	0	0	1	0	1	0	0	0	0	0	0	1	0	1	0	0
	StTBL49	0	0	0	0	0	0	0	0	0	0	0	0	0	0	0	0	0	0	0	1	0	0	0	0	0	1	1	1	0	1	0	0	0	1	0	0	1	0	0	0	0	1	0	1	0	0	0	0
	StTBL71	0	0	0	0	1	0	0	0	0	0	0	0	0	0	0	0	0	0	0	0	1	1	0	0	0	0	0	3	0	1	3	1	0	0	0	0	0	0	0	0	0	0	1	0	0	0	0	0
	StTBL33	0	0	0	0	0	0	0	0	0	0	2	0	0	0	0	0	1	0	0	0	0	0	0	1	0	0	1	9	0	1	1	0	0	0	0	0	0	0	0	0	0	0	0	0	0	1	0	0
	StTBL7	0	0	0	0	0	0	0	1	0	0	0	0	0	0	0	0	0	0	0	0	0	0	2	0	0	0	1	4	0	2	3	0	0	0	0	1	0	0	0	0	0	0	0	1	0	0	0	0
	StTBL45	0	0	0	0	0	0	0	0	0	0	0	0	0	0	0	0	0	0	0	0	0	0	0	0	0	0	1	4	1	0	1	0	0	0	1	2	0	0	0	0	0	0	0	0	0	1	0	1
	StTBL58	0	0	0	0	0	0	0	0	0	0	0	0	1	0	0	0	1	0	0	0	1	1	0	0	0	0	1	4	0	0	0	0	0	0	2	0	1	0	0	0	0	0	2	0	0	2	0	0
Group2	StTBL57	0	0	0	0	0	0	0	0	0	1	1	0	0	0	0	0	0	0	0	0	0	0	0	1	0	0	1	2	0	0	1	0	0	0	3	0	1	0	0	0	0	0	1	0	0	0	1	0
	StTBL53	0	0	0	0	1	0	0	0	0	2	0	0	0	0	0	0	0	0	0	0	0	0	0	1	0	0	0	3	0	0	1	0	0	0	1	0	0	0	0	0	0	0	0	0	0	0	1	0
	StTBL59	0	0	0	0	1	0	0	0	0	0	0	0	0	0	0	0	0	0	0	1	0	0	1	0	0	0	1	6	0	0	0	0	0	0	3	0	0	0	0	0	0	0	1	0	0	0	0	0
	StTBL69	0	0	0	0	1	0	0	0	0	0	0	0	1	0	0	0	1	0	0	0	0	0	1	0	0	0	0	3	0	0	1	0	1	0	0	0	4	0	0	0	1	0	0	0	0	1	1	0
	StTBL72	0	0	0	0	1	0	0	0	1	0	1	0	1	0	0	0	3	0	0	0	0	0	1	0	0	0	0	3	0	0	1	1	0	1	0	0	4	0	0	0	0	0	1	0	0	0	2	0
	StTBL46	0	0	0	0	0	0	0	1	0	0	0	0	0	0	0	0	0	0	0	0	0	0	1	0	0	0	0	0	0	2	1	0	0	0	0	0	0	0	0	0	1	1	1	0	1	0	1	0
	StTBL50	0	0	0	0	0	1	0	0	0	0	2	0	0	0	0	1	0	0	0	0	1	1	0	1	0	0	0	1	0	1	0	0	1	0	1	0	1	0	0	0	1	0	0	0	1	0	0	0
	StTBL62	0	0	0	0	0	0	0	0	1	1	0	0	0	0	0	0	0	0	0	0	1	1	0	0	0	0	0	2	0	0	1	0	0	0	0	0	1	0	0	0	0	0	0	0	0	0	0	1
	StTBL17	0	0	0	0	3	0	0	0	0	0	1	0	0	1	0	0	0	0	0	0	2	2	1	0	0	0	1	2	0	0	2	0	0	0	0	0	2	0	0	0	0	0	0	0	0	0	1	0
	StTBL18	0	0	0	0	0	0	0	0	0	0	0	0	0	0	0	0	1	0	0	0	1	1	0	0	0	0	3	4	0	0	4	0	0	0	1	0	0	0	0	0	1	1	0	0	0	1	0	0
	StTBL55	0	0	0	0	0	0	0	0	0	2	1	0	0	0	0	0	0	0	0	0	1	1	0	0	0	0	0	4	1	1	1	0	1	0	0	0	0	0	0	0	0	0	0	0	0	0	0	0
Group3	StTBL11	0	0	0	0	0	0	0	0	0	0	0	0	0	0	0	0	0	0	0	0	0	0	1	0	0	0	0	11	0	0	2	0	0	0	0	0	0	0	0	0	0	2	0	0	0	1	0	0
	StTBL68	0	0	0	0	1	0	0	1	0	0	0	0	0	0	0	0	0	0	0	0	0	0	0	0	0	0	0	4	1	0	3	0	0	1	1	0	6	0	0	0	0	0	0	0	0	0	1	0
	StTBL22	0	0	0	0	0	0	0	0	0	0	0	0	2	1	0	0	0	0	0	0	1	1	0	0	0	0	1	4	1	0	4	0	0	1	0	0	0	0	0	0	0	0	0	0	0	0	0	0
	StTBL14	0	0	0	0	0	0	0	0	0	0	0	0	0	0	0	0	0	0	0	0	1	1	0	0	0	0	0	2	0	0	1	0	0	0	2	1	1	1	0	0	0	1	0	0	0	0	0	0
	StTBL10	0	2	1	0	0	1	0	1	0	2	0	0	1	0	0	0	1	2	3	0	1	1	0	0	0	0	0	3	0	0	3	1	0	0	0	0	2	0	0	0	0	0	0	0	0	0	0	0
	StTBL1	0	0	0	1	0	1	0	0	0	0	0	0	0	0	1	0	0	0	0	0	2	2	0	0	0	0	2	3	1	1	2	1	1	1	1	0	0	0	0	0	0	0	0	0	0	0	0	0
[truncated: 3 more columns]

## Sheet: count and proportion
Supplemental Table 5. The count and proportion of CRE in StTBLs promoter
classification	subclassification	count	proportion
Defense and Stress Response	low-temperature responsive	1	0.000821018
	salicylic acid responsive	2	0.00164204
	anaerobic induction	1	0.000821018
	anoxic specific inducibility	5	0.00410509			Defense and Stress Response	Growth and Development	Hormone Response	Light Response	total
	drought-inducibility	39	0.0320197		count	51	111	239	817	1218
	wound-responsive element	3	0.00246305		proportion	0.041	0.091	0.196	0.67
Growth and Development	circadian control	16	0.0131363
	seed-specific regulation	6	0.00492611
	zein metabolism regulation	31	0.0254516
	meristem expression	28	0.0229885
	endosperm expression	17	0.0139573
	endosperm-specific negative expression	2	0.00164204
	differentiation of the palisade mesophyll cells	5	0.00410509
	flavonoid biosynthetic	6	0.00492611
Hormone Response	auxin-responsive	53	0.043514
	gibberellin-responsive	53	0.043514
	abscisic acid responsive	3	0.00246305
	MeJA-responsive	130	0.106732
Light Response	light responsive	817	0.670772
