# Supplementary material for: Comprehensive characterization of potato TBL genes reveals candidates for salt and drought stress tolerance
Source: Front Plant Sci. 2026 Jan 26;16:1741231. doi: 10.3389/fpls.2025.1741231 (PMC12884326; doi:10.3389/fpls.2025.1741231)
Supplement: Supplementary file 6 [file Table6.xlsx]

## Sheet: BP
Supplemental Table 6. Biological process analysis of StTBL genes
ID	Description	GeneRatio	BgRatio	RichFactor	FoldEnrichment	zScore	pvalue	p.adjust	qvalue	gene name	Count	ONTOLOGY
GO:0045492	xylan biosynthetic process	11/72	42/31069	0.261905	113.016	35.0103	1.87886e-20	1.00206e-19	2.63699e-20	StTBL15、StTBL16、StTBL25、StTBL31、StTBL33、StTBL50、StTBL51、StTBL61、StTBL62、StTBL63、StTBL71	11	BP
GO:0009827	plant-type cell wall modification	6/72	54/31069	0.111111	47.946	16.6407	2.96111e-09	1.18444e-08	3.11696e-09	StTBL2、StTBL46、StTBL50、StTBL62、StTBL64、StTBL65	6	BP
GO:0009834	plant-type secondary cell wall biogenesis	6/72	86/31069	0.0697674	30.1056	13.0265	5.08514e-08	1.56638e-07	4.12204e-08	StTBL2、StTBL26、StTBL30、StTBL34、StTBL64、StTBL65	6	BP
GO:0045489	pectin biosynthetic process	5/72	44/31069	0.113636	49.0357	15.3673	5.87391e-08	1.56638e-07	4.12204e-08	StTBL2、StTBL50、StTBL62、StTBL64、StTBL65	5	BP
GO:0030244	cellulose biosynthetic process	5/72	54/31069	0.0925926	39.955	13.8082	1.68005e-07	3.84011e-07	1.01055e-07	StTBL2、StTBL50、StTBL62、StTBL64、StTBL65	5	BP
GO:0007623	circadian rhythm	6/72	153/31069	0.0392157	16.9221	9.5152	1.54456e-06	3.08912e-06	8.12926e-07	StTBL36、StTBL52、StTBL53、StTBL54、StTBL56、StTBL57	6	BP
GO:0050826	response to freezing	3/72	43/31069	0.0697674	30.1056	9.20473	0.00013778	0.000244942	6.44584e-05	StTBL25、StTBL31、StTBL33	3	BP
GO:0010411	xyloglucan metabolic process	2/72	54/31069	0.037037	15.982	5.3106	0.00701107	0.0093481	0.00246003	StTBL1、StTBL22	2	BP

## Sheet: MF
Supplemental Table 6. Molecular function analysis of StTBL genes
ID	Description	GeneRatio	BgRatio	RichFactor	FoldEnrichment	zScore	pvalue	p.adjust	qvalue	gene name	Count	ONTOLOGY
GO:0016413	O-acetyltransferase activity	72/72	73/31069	0.986301	425.603	175.047	1.73185e-218	2.77097e-217	7.29201e-218	StTBL1-StTBL72	72	MF
GO:1990538	xylan O-acetyltransferase activity	14/72	16/31069	0.875	377.575	72.6143	4.00111e-36	3.20089e-35	8.42339e-36	StTBL15、StTBL16、StTBL25、StTBL26、StTBL30、StTBL31、StTBL33、StTBL34、StTBL50、StTBL51、StTBL61、StTBL62、StTBL63、StTBL71	14	MF

## Sheet: CC
Supplemental Table 6. Cellular component analysis of StTBL genes
ID	Description	GeneRatio	BgRatio	RichFactor	FoldEnrichment	zScore	pvalue	p.adjust	qvalue	gene name	Count	ONTOLOGY
GO:0005802	trans-Golgi network	6/72	437/31069	0.01373	5.92468	4.99682	0.00053415	0.000854639	0.000224905	StTBL2、StTBL38、StTBL40、StTBL64、StTBL65、StTBL70	6	CC
GO:0000138	Golgi trans cisterna	3/72	130/31069	0.0230769	9.95801	4.9328	0.00345856	0.00503063	0.00132385	StTBL38、StTBL40、StTBL70	3	CC
