# Supplementary material for: Comprehensive characterization of potato TBL genes reveals candidates for salt and drought stress tolerance
Source: Front Plant Sci. 2026 Jan 26;16:1741231. doi: 10.3389/fpls.2025.1741231 (PMC12884326; doi:10.3389/fpls.2025.1741231)
Supplement: Supplementary file 7 [file Table7.xlsx]

## Sheet: Sheet1
Supplementary Table S7. miRNA targets prediction of StTBL genes
miRNA	Target Gene	E_x0002_value	miRNA start	miRNA end	Target_x0002_start	Target_x0002_end	miRNA aligned fragment	Target aligned fragment	Inhibition
stu-miR6024-3p	StTBL1	3.5	1	22	838	859	UUUUAGCAAGAGUUGUUUUCCC	UUUAAGACAAUUCUUGAUAGGA	Cleavage
stu-miR5303g	StTBL1	5	1	24	393	416	AUAUUUUUGAAGAGUCUGAGCAAC	AUUUCUUCAACUCUUCAAAAACAA	Cleavage
stu-miR5303i	StTBL1	5	1	24	393	416	AUAUUUUUGAAGAGUCUGAGCAAC	AUUUCUUCAACUCUUCAAAAACAA	Cleavage
stu-miR8011a-5p	StTBL1	5	1	24	17	40	UUGUGUGAGGUUUCUUUUUGUUUC	CAUUGAAAGACCAACCUCAUUCAA	Cleavage
stu-miR8030-5p	StTBL2	5	1	23	365	387	UUGGGUUGGUUUGGUCUCGGGUU	AUAGUGACACCGAACCACUUCAG	Cleavage
stu-miR398b-5p	StTBL3	4	1	22	617	638	GAGUGUGCCUUAGAACACAGGU	GGGUGUUUUUUAGGGGAUACUC	Cleavage
stu-miR8044-3p	StTBL3	5	1	21	357	377	UCUCCAGCGAUAUUUGAAACU	GUUUUCGGAUAAAGCUGGAGC	Translation
stu-miR8045	StTBL3	5	1	21	829	849	AUUGAUAGUUGAGGUGUGUUU	GGACACCCUUCAAUUUUCAGA	Cleavage
stu-miR395a	StTBL4	4.5	1	21	963	983	CUGAAGUGUUUGGGGGAACUC	AUAUGCCCCCGUACAUUUCAG	Translation
stu-miR395b	StTBL4	4.5	1	21	963	983	CUGAAGUGUUUGGGGGAACUC	AUAUGCCCCCGUACAUUUCAG	Translation
stu-miR395c	StTBL4	4.5	1	21	963	983	CUGAAGUGUUUGGGGGAACUC	AUAUGCCCCCGUACAUUUCAG	Translation
stu-miR395d	StTBL4	4.5	1	21	963	983	CUGAAGUGUUUGGGGGAACUC	AUAUGCCCCCGUACAUUUCAG	Translation
stu-miR395e	StTBL4	4.5	1	21	963	983	CUGAAGUGUUUGGGGGAACUC	AUAUGCCCCCGUACAUUUCAG	Translation
stu-miR395f	StTBL4	4.5	1	21	963	983	CUGAAGUGUUUGGGGGAACUC	AUAUGCCCCCGUACAUUUCAG	Translation
stu-miR395g	StTBL4	4.5	1	21	963	983	CUGAAGUGUUUGGGGGAACUC	AUAUGCCCCCGUACAUUUCAG	Translation
stu-miR395h	StTBL4	4.5	1	21	963	983	CUGAAGUGUUUGGGGGAACUC	AUAUGCCCCCGUACAUUUCAG	Translation
stu-miR395i	StTBL4	4.5	1	21	963	983	CUGAAGUGUUUGGGGGAACUC	AUAUGCCCCCGUACAUUUCAG	Translation
stu-miR395j	StTBL4	4.5	1	21	963	983	CUGAAGUGUUUGGGGGAACUC	AUAUGCCCCCGUACAUUUCAG	Translation
stu-miR1886g-5p	StTBL4	5	1	24	1316	1339	GAGAUGAGAUCAAUGUUUGGACAU	CAACUCAAACUUUGAACUCAUCAA	Cleavage
stu-miR396-3p	StTBL4	5	1	21	89	109	GUCCAAGAAAGCUGUGGGAAA	CUUCUCUGAGUAUUCUUGGAU	Translation
stu-miR156f-3p	StTBL5	4	1	22	575	595	CUCACUUCUCUUUCUGUCAAUC	ACAUCACA-AAAGGGAAGUGGG	Cleavage
stu-miR482b-5p	StTBL5	4.5	1	21	946	966	GGAGUGGGUGGCAUGGUAAGA	GAAUAUUAUGUUACUCACUUU	Cleavage
stu-miR7988	StTBL5	4.5	1	24	383	406	AACGGAAAAGGGCCAAAAAUACCC	AAUUUUUUUUGACCUUUUUCGGUA	Cleavage
stu-miR1886h	StTBL5	5	1	24	1086	1109	AUUUUACGUUGAUUUCAUCUCAUG	UCAUUGGUGGAAUCACCAUAAAAC	Cleavage
stu-miR8029	StTBL5	5	1	24	1106	1129	AGCCAUUUUUCUUUGUUUUGGAGC	AAACUAAAGCAGGGAAGAAUUACU	Cleavage
stu-miR8051-3p	StTBL5	5	1	21	1363	1383	UAUUUCUUCUACCAUACUAUU	AAUAUUAUAGUGGAGCAAAUA	Cleavage
stu-miR172a-3p	StTBL6	5	1	21	5	25	AGAAUCUUGAUGAUGCUGCAU	UGACGGUAUUUUCAAGGUUUU	Translation
stu-miR172b-3p	StTBL6	5	1	21	5	25	AGAAUCUUGAUGAUGCUGCAU	UGACGGUAUUUUCAAGGUUUU	Translation
stu-miR172c-3p	StTBL6	5	1	19	7	25	AGAAUCUUGAUGAUGCUGC	ACGGUAUUUUCAAGGUUUU	Translation
stu-miR172e-3p	StTBL6	5	1	21	5	25	AGAAUCUUGAUGAUGCUGCAU	UGACGGUAUUUUCAAGGUUUU	Translation
stu-miR8039	StTBL6	5	1	21	45	65	UUUCCUAUCUGAACUAUCACC	GAAAUUAGUUCAUAUAGGAAG	Cleavage
stu-miR8043	StTBL6	5	1	21	281	301	UGAUAUAAUUGGACUUUGGCC	UACCAAGGUGGGAUUAUAUUG	Translation
stu-miR8015-3p	StTBL7	4	1	24	165	188	GUUUCAUUUUCAAGGUCCAAUAGC	UUUAGUGGACAUUGAAGUUGAAAA	Cleavage
stu-miR395a	StTBL8	4	1	21	1095	1115	CUGAAGUGUUUGGGGGAACUC	CACUUCUCCCAAACACUCCAU	Cleavage
stu-miR395b	StTBL8	4	1	21	1095	1115	CUGAAGUGUUUGGGGGAACUC	CACUUCUCCCAAACACUCCAU	Cleavage
stu-miR395c	StTBL8	4	1	21	1095	1115	CUGAAGUGUUUGGGGGAACUC	CACUUCUCCCAAACACUCCAU	Cleavage
stu-miR395d	StTBL8	4	1	21	1095	1115	CUGAAGUGUUUGGGGGAACUC	CACUUCUCCCAAACACUCCAU	Cleavage
stu-miR395e	StTBL8	4	1	21	1095	1115	CUGAAGUGUUUGGGGGAACUC	CACUUCUCCCAAACACUCCAU	Cleavage
stu-miR395f	StTBL8	4	1	21	1095	1115	CUGAAGUGUUUGGGGGAACUC	CACUUCUCCCAAACACUCCAU	Cleavage
stu-miR395g	StTBL8	4	1	21	1095	1115	CUGAAGUGUUUGGGGGAACUC	CACUUCUCCCAAACACUCCAU	Cleavage
stu-miR395h	StTBL8	4	1	21	1095	1115	CUGAAGUGUUUGGGGGAACUC	CACUUCUCCCAAACACUCCAU	Cleavage
stu-miR395i	StTBL8	4	1	21	1095	1115	CUGAAGUGUUUGGGGGAACUC	CACUUCUCCCAAACACUCCAU	Cleavage
stu-miR395j	StTBL8	4	1	21	1095	1115	CUGAAGUGUUUGGGGGAACUC	CACUUCUCCCAAACACUCCAU	Cleavage
stu-miR7993a	StTBL8	4.5	1	24	208	231	AUAUUUUAUGUGGUUAACUUAACU	AAGGAAUUUGAUUGCAUCAAAUAU	Cleavage
stu-miR7993b-3p	StTBL8	4.5	1	24	208	231	AUAUUUUAUGUGGUUAACUUAACU	AAGGAAUUUGAUUGCAUCAAAUAU	Cleavage
stu-miR7993c	StTBL8	4.5	1	24	208	231	AUAUUUUAUGUGGUUAACUUAACU	AAGGAAUUUGAUUGCAUCAAAUAU	Cleavage
stu-miR7993d	StTBL8	4.5	1	24	208	231	AUAUUUUAUGUGGUUAACUUAACU	AAGGAAUUUGAUUGCAUCAAAUAU	Cleavage
stu-miR172a-5p	StTBL8	5	1	21	237	257	GUAGCAUAAUCAAGAUUCACA	ACCUAAUCUUGAUUAUCUUAA	Cleavage
stu-miR7991a	StTBL8	5	1	24	9	32	AGGAGGUCGGAAUUUUUAAUGAAU	AGUAGUUGAAAGAUUUGGCCUUUU	Cleavage
stu-miR7991b	StTBL8	5	1	24	9	32	AGGAGGUCGGAAUUUUUAAUGAAU	AGUAGUUGAAAGAUUUGGCCUUUU	Cleavage
stu-miR7991c	StTBL8	5	1	24	9	32	AGGAGGUCGGAAUUUUUAAUGAAU	AGUAGUUGAAAGAUUUGGCCUUUU	Cleavage
stu-miR8002-3p	StTBL8	5	1	24	648	671	AUUCCAUUAUUAUCAAGAAAAAAG	GGAUUUUGUUGAAAAUAAUGGCAC	Cleavage
stu-miR8023	StTBL8	5	1	24	637	660	UUUGGCACAAUUUCAUUGGCAACC	AAGCAACAAUGGGAUUUUGUUGAA	Cleavage
stu-miR8037	StTBL8	5	1	22	482	504	AUAAUUUGGA-GGAAUAGGAACC	UGAUACUAUUUCAUUCAAAUUAU	Translation
stu-miR8048-5p	StTBL8	5	1	21	82	102	CUCAUUAGCAUCUCCAUCUUG	UCAGAAGCAUAUGCUCAUGAG	Cleavage
stu-miR8027	StTBL9	4	1	24	407	430	AUCUCGAGAUAAGUUAUUCUGGAC	AUACUGAAUAUCUUAACUGGAGAU	Cleavage
stu-miR156a	StTBL9	4.5	1	21	39	59	UUGACAGAAGAUAGAGAGCAC	AUUUUCUUUAUUUUUUGUAAA	Cleavage
stu-miR156b	StTBL9	4.5	1	21	39	59	UUGACAGAAGAUAGAGAGCAC	AUUUUCUUUAUUUUUUGUAAA	Cleavage
stu-miR156c	StTBL9	4.5	1	21	39	59	UUGACAGAAGAUAGAGAGCAC	AUUUUCUUUAUUUUUUGUAAA	Cleavage
stu-miR156d-5p	StTBL9	4.5	1	21	39	59	UUGACAGAAGAUAGAGAGCAC	AUUUUCUUUAUUUUUUGUAAA	Cleavage
stu-miR8014-5p	StTBL9	5	1	24	475	498	AUUGUUUCAUAUUGUAUUGUAUUU	UUCCUCAAUUUGAUGCGAAACAAA	Cleavage
stu-miR8025-3p	StTBL9	5	1	24	349	372	UUUAAUUGCAUGCCAAGUGUGUGG	AAUGCGACUUGCUAUUCAAUUGAA	Cleavage
stu-miR3627-5p	StTBL10	5	1	22	496	517	UCGCAGGAGAGAUGGCACUUAG	CAUCGUGCUGUUUUGCUUGCGA	Cleavage
stu-miR408b-5p	StTBL10	5	1	21	377	397	ACGGGGACGAGACAGAGCAUG	AUUUCUUGGUUUCGUUUUUGU	Cleavage
stu-miR169e-3p	StTBL11	4.5	1	19	1168	1186	GCAAGUUAUCCUGGCUAUC	GAUAUCUGGAAUGACUUGU	Translation
stu-miR8035	StTBL11	4.5	1	22	1197	1218	UCCAUCUUCAAUAUCACUUUCU	UUUAAGCAAUGUUGAAGAUAGG	Cleavage
stu-miR8040-3p	StTBL11	4.5	1	21	220	240	CUUAUAAUUGUAAUUAUGAUC	CGCUAUGAUAACAGUUGUAAG	Cleavage
stu-miR8030-3p	StTBL11	5	1	22	796	817	UUAAAACCAAAUCAACCCAAAU	AGGGGGCUUGAUAUGGUAUUAA	Translation
stu-miR8030-5p	StTBL11	5	1	23	117	139	UUGGGUUGGUUUGGUCUCGGGUU	CACCUCACAUCAAACCAAUUCGG	Cleavage
stu-miR8007b-5p	StTBL12	4	1	24	890	913	AUGUGACACUUUUUGAAUUUCGAG	UAGAGAAUUUUAAAGGUGUUACUU	Cleavage
stu-miR171b-5p	StTBL12	5	1	21	396	416	AGAUAUUGAUGUGGCUCAAUC	UUUUAACCCGUAUCAAUUUUU	Cleavage
stu-miR171d-5p	StTBL12	5	1	21	396	416	AGAUAUUGGUGCGGUUCAAUU	UUUUAACCCGUAUCAAUUUUU	Cleavage
stu-miR172c-5p	StTBL12	5	1	19	891	909	AGCAUCUUCAAGAUUCACA	AGAGAAUUUUAAAGGUGUU	Cleavage
stu-miR482a-5p	StTBL12	5	1	21	378	398	GGAAUUGGUGGAUUGGAAAGC	AGGGUGCGAUCUACCAAUUUU	Cleavage
stu-miR8007a-5p	StTBL12	5	1	24	890	913	AUGUGGCACUUUUCGGAUUUUGAG	UAGAGAAUUUUAAAGGUGUUACUU	Cleavage
stu-miR171b-5p	StTBL13	3.5	1	21	474	494	AGAUAUUGAUGUGGCUCAAUC	AUUUGAUGCACAUCAAUUUCU	Cleavage
stu-miR8005b-5p	StTBL13	4.5	1	24	1149	1172	ACUCUAAAUUUUAAAUUCUAAAUC	AAUGAGAAAUUUGAAAUUUAGGCU	Cleavage
stu-miR8029	StTBL13	4.5	1	24	1132	1155	AGCCAUUUUUCUUUGUUUUGGAGC	GCUCAAAAACAAGGAAAAAUGAGA	Cleavage
stu-miR8007b-5p	StTBL13	5	1	24	956	979	AUGUGACACUUUUUGAAUUUCGAG	UAAAAAAUUAUAAGGGUGUGACGU	Cleavage
stu-miR8038a-5p	StTBL13	5	1	22	306	327	CCUUGUGAGUAAGUUGAAUCUC	AAAAUGCGAUUUAUUUUCAGGG	Cleavage
stu-miR8038b-5p	StTBL13	5	1	22	306	327	CCUUGUGAGUAAGUUGAAUCUC	AAAAUGCGAUUUAUUUUCAGGG	Cleavage
stu-miR8047	StTBL13	5	1	21	313	333	CCAUUUUUUCGAAAUUAGACC	GAUUUAUUUUCAGGGGAAUGG	Translation
stu-miR156e	StTBL14	4.5	1	20	459	478	UGACAGAAGAGAGUGAGCAC	GGAGACACUUUCUUCUGUCA	Cleavage
stu-miR156f-5p	StTBL14	4.5	1	20	460	479	CUGACAGAAGAGAGUGAGCA	GAGACACUUUCUUCUGUCAC	Cleavage
stu-miR156g-5p	StTBL14	4.5	1	20	459	478	UGACAGAAGAGAGUGAGCAC	GGAGACACUUUCUUCUGUCA	Cleavage
stu-miR156h-5p	StTBL14	4.5	1	20	459	478	UGACAGAAGAGAGUGAGCAC	GGAGACACUUUCUUCUGUCA	Cleavage
stu-miR156i-5p	StTBL14	4.5	1	20	459	478	UGACAGAAGAGAGUGAGCAC	GGAGACACUUUCUUCUGUCA	Cleavage
stu-miR156j-5p	StTBL14	4.5	1	20	459	478	UGACAGAAGAGAGUGAGCAC	GGAGACACUUUCUUCUGUCA	Cleavage
stu-miR156k-5p	StTBL14	4.5	1	20	459	478	UGACAGAAGAGAGUGAGCAC	GGAGACACUUUCUUCUGUCA	Cleavage
stu-miR8050-5p	StTBL15	4	1	20	715	734	AAGUAGGAAUCAAGGUCAAU	CUUGUUUUUAAUUCCUAUUU	Translation
stu-miR482b-5p	StTBL15	4.5	1	21	894	914	GGAGUGGGUGGCAUGGUAAGA	UGUUAGCAUGUCGCCCACGCA	Cleavage
stu-miR482e-5p	StTBL15	5	1	21	892	912	AGUGGGUGGUGUGGUAAGAUU	UUUGUUAGCAUGUCGCCCACG	Cleavage
stu-miR7984c-3p	StTBL15	5	1	24	681	704	CCUUCAUAAAGUUUGGUAUCGUAA	GAAACAUGCUAGAUUUUGGGAAGA	Cleavage
stu-miR530	StTBL16	4.5	1	21	732	752	UCUGCAUUUGCACCUGCACCU	UUUUGAAAGUGCAAAUGCAAA	Cleavage
stu-miR482e-5p	StTBL16	5	1	21	853	873	AGUGGGUGGUGUGGUAAGAUU	UUUGUUAGCUUAUCACCUACU	Cleavage
stu-miR6023	StTBL17	4	1	22	802	823	UUCCAUGAAAGUGUUUUUGGAU	AAACAGAGCCAUUUUUAUGGAU	Cleavage
stu-miR8014-5p	StTBL18	5	1	24	286	308	AUUGUUUCAUAUUGUAUUGUAUUU	CCAUACUAUACAA-AUGAAACAAA	Translation
stu-miR8037	StTBL18	5	1	22	416	437	AUAAUUUGGAGGAAUAGGAACC	CUAAUCAAUUUCUGCAAAUUGU	Cleavage
stu-miR8007a-5p	StTBL19	5	1	24	192	215	AUGUGGCACUUUUCGGAUUUUGAG	UAAAGAAGCAGAAAAGUGUGAUGU	Cleavage
stu-miR8019-3p	StTBL19	5	1	24	502	525	AAAAGAAUGACCUGGUUUGACUUG	UCUGACAAUCCAGAUCAAUCUUUC	Translation
stu-miR8023	StTBL19	5	1	24	1136	1160	UUUGGCACAAUUUCA-UUGGCAACC	AUUGGCCAAAUGAAAAUGUGGCAAA	Translation
stu-miR390-3p	StTBL20	4.5	1	21	1235	1255	CGCUAUCCAUCUUGAGUUUUA	AUAUGUUCAAGAUGGAGAGCA	Cleavage
stu-miR7988	StTBL20	4.5	1	24	375	398	AACGGAAAAGGGCCAAAAAUACCC	ACCCAUUUUCGACCCGUUUCUGUU	Cleavage
stu-miR6024-5p	StTBL20	5	1	22	66	87	AGAAACAACACUUGCUAAAAGA	AGUUUUAGCAGUUGUCGUUUUG	Translation
stu-miR156f-3p	StTBL21	3.5	1	22	1571	1592	CUCACUUCUCUUUCUGUCAAUC	AGUUGUUGAAAAGAGAAGUGGG	Cleavage
stu-miR8005b-5p	StTBL21	5	1	24	1324	1348	ACUCUAAAUUUUAA-AUUCUAAAUC	AAACUAGAAGGUUAUAAUUUGGAGU	Translation
stu-miR8014-3p	StTBL21	5	1	24	1501	1524	AUGAAUACAAUGUUUGGAUAAAUU	ACGGUACCUAAUGAUUGUGUUCAU	Cleavage
stu-miR8006-3p	StTBL22	4	1	23	224	246	UGCCCUGCCGUCCAAAAAAUAGA	ACUGUUUGUUGAACGGAAGGGCA	Cleavage
stu-miR482a-5p	StTBL22	5	1	21	192	212	GGAAUUGGUGGAUUGGAAAGC	CUUUAGCUGUCCAACAAUUCC	Cleavage
stu-miR8042	StTBL22	5	1	21	471	491	AUUAGACUGAAGUGCUGAUCU	UCAUCAUAACUUCACUCUCAU	Cleavage
stu-miR7981-3p	StTBL23	5	1	24	716	739	AUAGGACUUUAGUUUAGUUAAGGU	AUUCAAAUAAAACCAAAGUCUUCU	Translation
stu-miR8007b-5p	StTBL23	5	1	24	44	67	AUGUGACACUUUUUGAAUUUCGAG	UUAUUUCUUUAGAAAGUGUUAAAU	Cleavage
stu-miR827-5p	StTBL23	5	1	21	775	794	UUUGUUGAUGGUCAUCUAUUC	GAAUGGG-GUUCAUCAACAAA	Cleavage
stu-miR8048-5p	StTBL24	4	1	21	607	627	CUCAUUAGCAUCUCCAUCUUG	AAAGAAGCAGAUGCUGAUGGU	Cleavage
stu-miR6024-3p	StTBL24	4.5	1	22	883	904	UUUUAGCAAGAGUUGUUUUCCC	AAGGGCAUAACUUUUGUUAGGA	Cleavage
stu-miR8002-3p	StTBL24	4.5	1	24	587	610	AUUCCAUUAUUAUCAAGAAAAAAG	CACCAUUCUUGGUAAAAAUGAAAG	Cleavage
stu-miR8039	StTBL24	4.5	1	21	220	239	UUUCCUAUCUGAACUAUCACC	UGUGAUAUUUCA-AUAGGAGA	Cleavage
stu-miR827-5p	StTBL24	4.5	1	21	850	870	UUUGUUGAUGGUCAUCUAUUC	GUUUUGAGGACUAUCAACAAC	Cleavage
stu-miR8029	StTBL24	5	1	24	1059	1082	AGCCAUUUUUCUUUGUUUUGGAGC	AGGGAAGAAAAAGGGGAAAAGGUU	Cleavage
stu-miR8037	StTBL25	4	1	22	31	52	AUAAUUUGGAGGAAUAGGAACC	GUCUUCUUCUCCUCCAAUUUAU	Cleavage
stu-miR1886i-5p	StTBL25	5	1	24	1360	1383	AUGAGAUGAAAUUAGCGUUUGGAU	CUCUAUUCGCGAAUUUUAUCCCAU	Cleavage
stu-miR399j-5p	StTBL25	5	1	21	1075	1094	GGGCUACUCUCUAUUGGCAUA	UGUGC-AAAAGAGACUAGCCC	Cleavage
stu-miR482a-5p	StTBL25	5	1	21	1162	1182	GGAAUUGGUGGAUUGGAAAGC	GUUACUCAAUCCAUCAAUGUC	Cleavage
stu-miR8024a-3p	StTBL25	5	1	24	608	631	UUGGAGGAUUUGAAGAUUUCAACU	UGGUUCAAUCUGCAGUUCCUCCAG	Cleavage
stu-miR8024b	StTBL25	5	1	24	608	631	UUGGAGGAUUUGAAGAUUUCAACU	UGGUUCAAUCUGCAGUUCCUCCAG	Cleavage
stu-miR8045	StTBL26	4	1	21	1077	1097	AUUGAUAGUUGAGGUGUGUUU	CAACAUAACACAACUAUCAAG	Cleavage
stu-miR156f-3p	StTBL26	5	1	22	175	196	CUCACUUCUCUUUCUGUCAAUC	CAGAGGAAGAAGGAGAAGUUGG	Cleavage
stu-miR5303e	StTBL26	5	1	24	744	767	UUUUGGAGAAUCUGACACGGGUGU	CAUGCCGUUCAAGAUUUUGCAAAA	Cleavage
stu-miR7983-5p	StTBL26	5	1	24	739	762	UAAAGUCUUUAGCGACAUUGGUUC	ACUGGCAUGCCGUUCAAGAUUUUG	Translation
stu-miR8039	StTBL27	5	1	21	463	483	UUUCCUAUCUGAACUAUCACC	AAUGUUAGUUCGCAUAAGGAA	Cleavage
stu-miR8043	StTBL27	5	1	21	1235	1255	UGAUAUAAUUGGACUUUGGCC	AUCCGAAUUUCAGUGGUAUUA	Cleavage
stu-miR8014-5p	StTBL28	4	1	24	974	997	AUUGUUUCAUAUUGUAUUGUAUUU	GCGAAAAAUGCAAUGUGACACGAU	Cleavage
stu-miR7983-5p	StTBL28	5	1	24	41	64	UAAAGUCUUUAGCGACAUUGGUUC	GGUCAGAUUUGGUUAAAGAUUUGA	Cleavage
stu-miR7984a	StTBL28	5	1	24	399	422	AUACCGAACUUUGGAAAUGACCUU	UUGUGAAAUUCCAAGGUUUGAUGU	Cleavage
stu-miR7984b-5p	StTBL28	5	1	24	399	422	AUACCGAACUUUGGAAAUGACCUU	UUGUGAAAUUCCAAGGUUUGAUGU	Cleavage
stu-miR8019-5p	StTBL28	5	1	23	1200	1222	AGGGAAGCAGGUCAUUCUUUAUG	UAUGUGGAAUGAACUGCUUUUCG	Translation
stu-miR7983-3p	StTBL29	4	1	24	142	165	ACUAAUGCCGGUAAAGACUUUAAC	ACCCCUGUUUUUACUGGUUUUAGU	Cleavage
stu-miR8036-3p	StTBL29	4.5	1	22	961	982	UAUGUCUUUCCGAUGCCUCCCA	UAUGAGAUAUCAGGAAGGCAUG	Translation
stu-miR395a	StTBL29	5	1	21	1350	1370	CUGAAGUGUUUGGGGGAACUC	AUAUUCGGUCACACACUUCAG	Translation
stu-miR395b	StTBL29	5	1	21	1350	1370	CUGAAGUGUUUGGGGGAACUC	AUAUUCGGUCACACACUUCAG	Translation
stu-miR395c	StTBL29	5	1	21	1350	1370	CUGAAGUGUUUGGGGGAACUC	AUAUUCGGUCACACACUUCAG	Translation
stu-miR395d	StTBL29	5	1	21	1350	1370	CUGAAGUGUUUGGGGGAACUC	AUAUUCGGUCACACACUUCAG	Translation
stu-miR395e	StTBL29	5	1	21	1350	1370	CUGAAGUGUUUGGGGGAACUC	AUAUUCGGUCACACACUUCAG	Translation
stu-miR395f	StTBL29	5	1	21	1350	1370	CUGAAGUGUUUGGGGGAACUC	AUAUUCGGUCACACACUUCAG	Translation
stu-miR395g	StTBL29	5	1	21	1350	1370	CUGAAGUGUUUGGGGGAACUC	AUAUUCGGUCACACACUUCAG	Translation
stu-miR395h	StTBL29	5	1	21	1350	1370	CUGAAGUGUUUGGGGGAACUC	AUAUUCGGUCACACACUUCAG	Translation
stu-miR395i	StTBL29	5	1	21	1350	1370	CUGAAGUGUUUGGGGGAACUC	AUAUUCGGUCACACACUUCAG	Translation
stu-miR395j	StTBL29	5	1	21	1350	1370	CUGAAGUGUUUGGGGGAACUC	AUAUUCGGUCACACACUUCAG	Translation
stu-miR7983-5p	StTBL29	5	1	24	728	751	UAAAGUCUUUAGCGACAUUGGUUC	GCCCUAUUAUCGAUAGAGAUUUUG	Cleavage
stu-miR7984b-3p	StTBL29	5	1	24	337	360	GGUCUUUCAUAAAAUUUGGUAUCG	AAGGGGGAAAUUUUAGGAAAUACC	Cleavage
stu-miR8028-3p	StTBL29	5	1	24	1150	1173	GUUCAUAAUUAUAGUAUAAGGAUG	GAUGCUGAUAUUGUAAUUUUCAAC	Cleavage
stu-miR8035	StTBL29	5	1	22	504	525	UCCAUCUUCAAUAUCACUUUCU	CUCAACUUAUAUUGAGGAUGUU	Cleavage
stu-miR8040-3p	StTBL29	5	1	21	157	177	CUUAUAAUUGUAAUUAUGAUC	GGUUUUAGUUACAGUGAUAAU	Cleavage
stu-miR8047	StTBL29	5	1	21	320	340	CCAUUUUUUCGAAAUUAGACC	UUUCCAAUUUGGAGGAAAAGG	Translation
stu-miR7981-3p	StTBL30	3.5	1	24	800	823	AUAGGACUUUAGUUUAGUUAAGGU	AUUCAAACAAAACUAGAGUCUUCU	Cleavage
stu-miR397-3p	StTBL30	5	1	21	2164	2184	CAUCAACGCUACACUCAAUCA	AGAUUCAAUGCAUCGUUGAUG	Translation
stu-miR6024-3p	StTBL30	5	1	22	519	540	UUUUAGCAAGAGUUGUUUUCCC	UUGGGCACCAUUUUUGCUGGAA	Cleavage
stu-miR7981-3p	StTBL30	5	1	24	1718	1741	AUAGGACUUUAGUUUAGUUAAGGU	AUCUAAAGAAAACUAGAGUUUUCU	Cleavage
stu-miR8020	StTBL30	5	1	24	154	177	AAUUUCAUUGAGUAUGUUGUUGUU	GGAUGCAAUGUGUUCAAUGGAAAA	Cleavage
stu-miR8029	StTBL30	5	1	24	1784	1807	AGCCAUUUUUCUUUGUUUUGGAGC	GAGGUGAACCAAAUAAAAAUUGUU	Translation
stu-miR8020	StTBL31	3.5	1	24	1017	1040	AAUUUCAUUGAGUAUGUUGUUGUU	AAAUGUGACAAAAUCAAUGAAAUU	Cleavage
stu-miR7990a	StTBL31	4	1	24	192	215	UUCAAAUGAUCGUAACUUUGGCCU	ACCAGAAAGUUGUGAUCUUUUUAA	Cleavage
stu-miR172a-5p	StTBL31	5	1	21	222	242	GUAGCAUAAUCAAGAUUCACA	AUGGGUUUUUGAUAAUGUUAC	Cleavage
stu-miR7982a	StTBL31	5	1	24	229	253	AAGUUGGAUGA-UAAUAAUAUAUAU	UUUGAUAAUGUUACUCAUCCAAUUU	Translation
stu-miR7982b	StTBL31	5	1	24	229	253	AAGUUGGAUGA-UAAUAAUAUAUAU	UUUGAUAAUGUUACUCAUCCAAUUU	Translation
stu-miR8041a-3p	StTBL31	5	1	21	997	1018	AUGAUG-UAUAGCAAAGAGCCU	AGGCUAUUUGCUAUAGCAUCAA	Cleavage
stu-miR8041b-3p	StTBL31	5	1	21	997	1018	AUGAUG-UAUAGCAAAGAGCCU	AGGCUAUUUGCUAUAGCAUCAA	Cleavage
stu-miR398a-3p	StTBL32	5	1	21	765	785	UAUGUUCUCAGGUCGCCCCUG	AGAGAGAGGCUUGAGGACAUG	Cleavage
stu-miR398b-3p	StTBL32	5	1	21	766	786	UUGUGUUCUCAGGUCACCCCU	GAGAGAGGCUUGAGGACAUGG	Cleavage
stu-miR399a-5p	StTBL32	5	1	21	756	776	GGGCUACUCUCUAUUGGCAUG	AGUGGCAUUAGAGAGAGGCUU	Cleavage
stu-miR399b-5p	StTBL32	5	1	21	756	776	GGGCUACUCUCUAUUGGCAUG	AGUGGCAUUAGAGAGAGGCUU	Cleavage
stu-miR399c-5p	StTBL32	5	1	21	756	776	GGGCUACUCUCUAUUGGCAUG	AGUGGCAUUAGAGAGAGGCUU	Cleavage
stu-miR399d-5p	StTBL32	5	1	21	756	776	GGGCUACUCUCUAUUGGCAUG	AGUGGCAUUAGAGAGAGGCUU	Cleavage
stu-miR399e-5p	StTBL32	5	1	21	756	776	GGGCUACUCUCUAUUGGCAUG	AGUGGCAUUAGAGAGAGGCUU	Cleavage
stu-miR399f-5p	StTBL32	5	1	21	756	776	GGGCUACUCUCUAUUGGCAUG	AGUGGCAUUAGAGAGAGGCUU	Cleavage
stu-miR399g-5p	StTBL32	5	1	21	756	776	GGGCUACUCUCUAUUGGCAUG	AGUGGCAUUAGAGAGAGGCUU	Cleavage
stu-miR399h	StTBL32	5	1	21	756	776	GGGCUACUCUCUAUUGGCAUG	AGUGGCAUUAGAGAGAGGCUU	Cleavage
stu-miR399j-5p	StTBL32	5	1	21	756	776	GGGCUACUCUCUAUUGGCAUA	AGUGGCAUUAGAGAGAGGCUU	Cleavage
stu-miR399k-5p	StTBL32	5	1	21	756	776	GGGCUACUCUCUAUUGGCAUG	AGUGGCAUUAGAGAGAGGCUU	Cleavage
stu-miR399l-5p	StTBL32	5	1	21	756	776	GGGCUACUCUCUAUUGGCAUG	AGUGGCAUUAGAGAGAGGCUU	Cleavage
stu-miR399m-5p	StTBL32	5	1	21	756	776	GGGCUACUCUCUAUUGGCAUG	AGUGGCAUUAGAGAGAGGCUU	Cleavage
stu-miR399n-5p	StTBL32	5	1	21	756	776	GGGCUACUCUCUAUUGGCAUG	AGUGGCAUUAGAGAGAGGCUU	Cleavage
stu-miR399o-5p	StTBL32	5	1	21	756	776	GGGCUACUCUCUAUUGGCAUG	AGUGGCAUUAGAGAGAGGCUU	Cleavage
stu-miR8004	StTBL32	5	1	24	992	1015	AGGGGUUGUGUAUGUGUUUGGCCU	UAAUAAGAGACAUGAACAACCCUC	Translation
stu-miR8026	StTBL32	5	1	24	81	104	AUGUAGAGAAUAUGUGGUAACCCU	UUUUUUACUAAAUUUUUUUUAUGU	Translation
stu-miR8045	StTBL32	5	1	21	263	283	AUUGAUAGUUGAGGUGUGUUU	AUUCACAAUUUAAUUGUCAAA	Cleavage
stu-miR1886i-3p	StTBL33	4.5	1	23	142	164	UUUACGUUGAUUUCAUCUCAUGA	GAAAGUGAUGAAAACAGUGUAAU	Translation
stu-miR8048-5p	StTBL33	4.5	1	21	241	261	CUCAUUAGCAUCUCCAUCUUG	GAAGAUGUAGAUCAUGAUGAG	Cleavage
stu-miR5303a	StTBL34	4.5	1	24	12	35	UUUUGGAGAAUCCGACACGCACCC	UCCCUCUUCUUCGAUUCUCCGAAA	Cleavage
stu-miR5303b	StTBL34	4.5	1	24	12	35	UUUUGGAGAAUCCGACACGCACCC	UCCCUCUUCUUCGAUUCUCCGAAA	Cleavage
stu-miR5303c	StTBL34	4.5	1	24	12	35	UUUUGGAGAAUCCGACACGCACCC	UCCCUCUUCUUCGAUUCUCCGAAA	Cleavage
stu-miR5303d	StTBL34	4.5	1	24	12	35	UUUUGGAGAAUCCGACACGCACCC	UCCCUCUUCUUCGAUUCUCCGAAA	Cleavage
stu-miR5303e	StTBL34	4.5	1	24	12	35	UUUUGGAGAAUCUGACACGGGUGU	UCCCUCUUCUUCGAUUCUCCGAAA	Cleavage
stu-miR5303f	StTBL34	4.5	1	24	14	37	AUUUUUGGAGAAUCUGACACGGGU	CCUCUUCUUCGAUUCUCCGAAAGA	Cleavage
stu-miR8010	StTBL34	5	1	24	751	774	AUAGGACCCUAGUUAAAUUUAGGU	UUCAAAAUUUUGCAAGGGUCUUUU	Translation
stu-miR8045	StTBL35	4	1	21	248	268	AUUGAUAGUUGAGGUGUGUUU	AUUCACAGUUCAACUGUCAAC	Cleavage
stu-miR8050-3p	StTBL35	4.5	1	21	1057	1077	UGACUUGAGAUUCCUACUUGG	UACAGUGGGGAUCUCAAUUCU	Cleavage
stu-miR1886i-3p	StTBL36	5	1	23	568	590	UUUACGUUGAUUUCAUCUCAUGA	AAGAUAUAUGAAGUUAAUGGAAA	Cleavage
stu-miR7983-3p	StTBL36	5	1	24	891	914	ACUAAUGCCGGUAAAGACUUUAAC	CAGGAGGUCAAUAUCGACAUUGGU	Cleavage
stu-miR7990a	StTBL36	5	1	24	1378	1401	UUCAAAUGAUCGUAACUUUGGCCU	GUGCCAAUGCUGGGAUUAUUUGGA	Cleavage
stu-miR7981-5p	StTBL37	3.5	1	24	169	192	GUUAAUUAAACUAUGGUCCUAUUA	GAUCUUGAUGAUAGUUUGGUUAAC	Cleavage
stu-miR5303g	StTBL37	4	1	24	770	793	AUAUUUUUGAAGAGUCUGAGCAAC	GUCCAUCAGAUUUUUUGAAGAGAU	Cleavage
stu-miR5303i	StTBL37	4	1	24	770	793	AUAUUUUUGAAGAGUCUGAGCAAC	GUCCAUCAGAUUUUUUGAAGAGAU	Cleavage
stu-miR5303j	StTBL37	4	1	24	771	794	AAUAUUUUUGAAGAGUCUGAGCAA	UCCAUCAGAUUUUUUGAAGAGAUU	Cleavage
stu-miR7990a	StTBL37	4	1	24	591	614	UUCAAAUGAUCGUAACUUUGGCCU	UGGAGAAAGUUGUGAUCUUUUUAA	Cleavage
stu-miR7982a	StTBL37	5	1	24	626	649	AAGUUGGAUGAUAAUAAUAUAUAU	UGAAAGAUGAGAAUCAUCCAAUUU	Cleavage
stu-miR7982b	StTBL37	5	1	24	626	649	AAGUUGGAUGAUAAUAAUAUAUAU	UGAAAGAUGAGAAUCAUCCAAUUU	Cleavage
stu-miR1886i-3p	StTBL38	5	1	23	913	935	UUUACGUUGAUUUCAUCUCAUGA	AAUAGAGGGAAGAUUAACGCAAA	Cleavage
stu-miR398a-5p	StTBL38	5	1	21	826	846	GGGUUGAUUUGAGAACAUAUG	GCCAUGAACUUGGAUCAACCU	Cleavage
stu-miR6149-3p	StTBL38	5	1	22	822	842	UGAUUCAGGUUUGUAUGCAAAC	GUCUGCC-AUGAACUUGGAUCA	Cleavage
stu-miR8029	StTBL38	5	1	24	239	262	AGCCAUUUUUCUUUGUUUUGGAGC	AAGGAAGAAUAGAGGAAAAUAGAU	Cleavage
stu-miR8037	StTBL40	4	1	22	128	150	AUAAUUUGGAGGAAU-AGGAACC	UCUUCCAGAUUUCUCCAGAUUAU	Cleavage
stu-miR8040-5p	StTBL40	4	1	21	444	464	UCAUAAUUACAAUUAUAAGCC	AGAUCAUGGUUGUAAUUAUGC	Cleavage
stu-miR172d-5p	StTBL40	4.5	1	21	1035	1055	GGAGCAUCAUCAAGAUUCACA	CAUGUAUGUGGAUGGUGUUCC	Cleavage
stu-miR166a-5p	StTBL40	5	1	21	682	702	GGAAUGUUGUCUGGCUCGAGG	UCUCUUGGCAGACAACAAUUC	Cleavage
stu-miR1886a	StTBL40	5	1	24	1095	1118	AUGGUAUCGUGAGAUGAAAUCAGC	GAAUCUUACAAUUCACAGUAUCAU	Cleavage
stu-miR1886b	StTBL40	5	1	24	1095	1118	AUGGUAUCGUGAGAUGAAAUCAGC	GAAUCUUACAAUUCACAGUAUCAU	Cleavage
stu-miR1886c	StTBL40	5	1	24	1095	1118	AUGGUAUCGUGAGAUGAAAUCAGC	GAAUCUUACAAUUCACAGUAUCAU	Cleavage
stu-miR1886d	StTBL40	5	1	24	1095	1118	AUGGUAUCGUGAGAUGAAAUCAGC	GAAUCUUACAAUUCACAGUAUCAU	Cleavage
stu-miR1886e	StTBL40	5	1	24	1095	1118	AUGGUAUCGUGAGAUGAAAUCAGC	GAAUCUUACAAUUCACAGUAUCAU	Cleavage
stu-miR1886f	StTBL40	5	1	24	1095	1118	AUGGUAUCGUGAGAUGAAAUCAGC	GAAUCUUACAAUUCACAGUAUCAU	Cleavage
stu-miR8015-3p	StTBL40	5	1	24	561	584	GUUUCAUUUUCAAGGUCCAAUAGC	GCGUACGGAUUUUGAAUAUGAGAA	Cleavage
stu-miR8024a-3p	StTBL40	5	1	24	207	230	UUGGAGGAUUUGAAGAUUUCAACU	AAAUGUGAACUUUGAAUCUUCCAU	Cleavage
stu-miR8024b	StTBL40	5	1	24	207	230	UUGGAGGAUUUGAAGAUUUCAACU	AAAUGUGAACUUUGAAUCUUCCAU	Cleavage
stu-miR8040-3p	StTBL40	5	1	21	445	465	CUUAUAAUUGUAAUUAUGAUC	GAUCAUGGUUGUAAUUAUGCU	Cleavage
stu-miR399i-3p	StTBL41	5	1	21	842	862	UGCCAAAGGAGAGUUGCCCUA	AGAAACAACCCUUCUUUGGCA	Cleavage
stu-miR482e-5p	StTBL41	5	1	21	1063	1083	AGUGGGUGGUGUGGUAAGAUU	CUUCUCUAUACAUCACUCAUU	Cleavage
stu-miR156d-3p	StTBL42	5	1	22	346	367	GCUCUCUAUGCUUCUGUCAUCA	AGCUGCCAGAAGAAUGGAAGGC	Translation
stu-miR7996a	StTBL42	5	1	24	970	993	AUGUGGUACAUAUGAAAUUUGAAA	ACAGAUAUGUCCUAUGUAACACAU	Cleavage
stu-miR7996b	StTBL42	5	1	24	970	993	AUGUGGUACAUAUGAAAUUUGAAA	ACAGAUAUGUCCUAUGUAACACAU	Cleavage
stu-miR7996c	StTBL42	5	1	24	970	993	AUGUGGUACAUAUGAAAUUUGAAA	ACAGAUAUGUCCUAUGUAACACAU	Cleavage
stu-miR7981-3p	StTBL43	4.5	1	24	365	388	AUAGGACUUUAGUUUAGUUAAGGU	AUUUCAAGAAAACUAAGGUCUUUU	Cleavage
stu-miR8046-5p	StTBL44	4.5	1	21	965	985	UAUGAUCGAAGUUUCAAUGAC	GACAUAGGGACUUGGAUUGUA	Cleavage
stu-miR7981-3p	StTBL44	5	1	24	491	514	AUAGGACUUUAGUUUAGUUAAGGU	AGAACAAUGGAGCUAGAGUUUUAG	Cleavage
stu-miR8003	StTBL44	5	1	24	441	465	AUUUCGGUAUA-CAAAUGGGAUGAC	CACGUCGUAUUUGAUGUACCGAAAU	Translation
stu-miR8029	StTBL44	5	1	24	479	502	AGCCAUUUUUCUUUGUUUUGGAGC	ACAUUAAAACGGAGAACAAUGGAG	Cleavage
stu-miR8011a-5p	StTBL45	5	1	24	316	339	UUGUGUGAGGUUUCUUUUUGUUUC	GUGCAAGAAGGAAACUCUACAUAC	Cleavage
stu-miR7993b-5p	StTBL46	4.5	1	24	19	42	UUAAGUUAACCACAUAAAAUAUGU	UUCAAUUUUAUUUGUUUAAUUUAU	Translation
stu-miR8014-5p	StTBL46	5	1	24	791	814	AUUGUUUCAUAUUGUAUUGUAUUU	CUACACAUUACAGUGGGAAAGAAU	Cleavage
stu-miR8028-3p	StTBL46	5	1	24	44	67	GUUCAUAAUUAUAGUAUAAGGAUG	UUAUUUUGUGCCUUAAUUAUGAGU	Cleavage
stu-miR482c	StTBL47	4.5	1	22	606	627	UUUCCUAUUCCACCCAUGCCAA	UUGGCAUUGGUGGAAUCGUAGA	Cleavage
stu-miR8024a-5p	StTBL47	4.5	1	24	61	84	UUGAAGAAUUUAAAGACUUCAACU	CUCAUAAGUCUUUUAGUUCUUCUU	Translation
stu-miR8036-5p	StTBL47	5	1	21	63	83	GGAGGAAUCGAAAGAUAUAAG	CAUAAGUCUUUUAGUUCUUCU	Cleavage
stu-miR8043	StTBL47	5	1	21	407	427	UGAUAUAAUUGGACUUUGGCC	AGCCUAAGGUCAAUUAUAAUA	Cleavage
stu-miR8015-5p	StTBL48	3.5	1	24	113	136	UAUUGGAUAUUGAAAAUGAAACUU	GGCUAUUAUUUUCAAGAUCUGAUG	Cleavage
stu-miR396-5p	StTBL48	4.5	1	21	526	546	UUCCACAGCUUUCUUGAACUU	AAGGUAGAGGAAGCUGUUGAA	Cleavage
stu-miR8050-5p	StTBL48	4.5	1	20	841	860	AAGUAGGAAUCAAGGUCAAU	ACUGAGCUUGGUUUCAACUU	Cleavage
stu-miR7986	StTBL48	5	1	24	872	895	AGUUUAAAACGUUACUGUCGGUAA	AAGUUCUUGGUAAUGUUUUCAACU	Cleavage
stu-miR8036-5p	StTBL48	5	1	21	75	95	GGAGGAAUCGAAAGAUAUAAG	GUUGGGUUUUUCGAUUCUCCU	Cleavage
stu-miR8037	StTBL48	5	1	22	428	449	AUAAUUUGGAGGAAUAGGAACC	CACUCAAGUUUCUUCAAUUUAU	Cleavage
stu-miR7987	StTBL49	4.5	1	24	77	100	ACACUAGUUGAUCUUAUUGAUGAC	GUAGUCGAAAUGGUCAAAUAGUGU	Cleavage
stu-miR166a-3p	StTBL49	5	1	21	597	617	UCGGACCAGGCUUCAUUCCCC	CAGGGAUGGAGCUUGGAAUGA	Cleavage
stu-miR166b	StTBL49	5	1	21	597	617	UCGGACCAGGCUUCAUUCCUC	CAGGGAUGGAGCUUGGAAUGA	Cleavage
stu-miR166c-3p	StTBL49	5	1	21	597	617	UCGGACCAGGCUUCAUUCCCC	CAGGGAUGGAGCUUGGAAUGA	Cleavage
stu-miR166d-3p	StTBL49	5	1	21	597	617	UCGGACCAGGCUUCAUUCCCC	CAGGGAUGGAGCUUGGAAUGA	Cleavage
stu-miR171d-5p	StTBL49	5	1	21	345	365	AGAUAUUGGUGCGGUUCAAUU	UGAUAAGCUGCACUGGUAUUU	Cleavage
stu-miR8007b-5p	StTBL49	5	1	24	543	566	AUGUGACACUUUUUGAAUUUCGAG	UACCAAGCCUGAAAAGAGUCACAU	Cleavage
stu-miR7993b-5p	StTBL50	5	1	24	505	528	UUAAGUUAACCACAUAAAAUAUGU	GAAUCUUUUGUGUGUUUGGUUCAA	Translation
stu-miR8045	StTBL51	4.5	1	21	1110	1130	AUUGAUAGUUGAGGUGUGUUU	CAACAUAACACAACUAUCAGA	Cleavage
stu-miR5303e	StTBL51	5	1	24	457	480	UUUUGGAGAAUCUGACACGGGUGU	GUGUUCGUGGGAGAUUCUCUUAAC	Cleavage
stu-miR8041a-5p	StTBL51	5	1	20	135	154	GUGCUUUGCUAUUUUCAUUG	UGGUGAGAGUGGCAAAUUAU	Cleavage
stu-miR8041b-5p	StTBL51	5	1	20	135	154	GUGCUUUGCUAUUUUCAUUG	UGGUGAGAGUGGCAAAUUAU	Cleavage
stu-miR8047	StTBL51	5	1	21	247	267	CCAUUUUUUCGAAAUUAGACC	AAUUUGUUUUCUGGAAAGUGG	Translation
stu-miR395a	StTBL52	4	1	21	996	1016	CUGAAGUGUUUGGGGGAACUC	UUAUUCUCCUGUACACUUCAG	Translation
stu-miR395b	StTBL52	4	1	21	996	1016	CUGAAGUGUUUGGGGGAACUC	UUAUUCUCCUGUACACUUCAG	Translation
stu-miR395c	StTBL52	4	1	21	996	1016	CUGAAGUGUUUGGGGGAACUC	UUAUUCUCCUGUACACUUCAG	Translation
stu-miR395d	StTBL52	4	1	21	996	1016	CUGAAGUGUUUGGGGGAACUC	UUAUUCUCCUGUACACUUCAG	Translation
stu-miR395e	StTBL52	4	1	21	996	1016	CUGAAGUGUUUGGGGGAACUC	UUAUUCUCCUGUACACUUCAG	Translation
stu-miR395f	StTBL52	4	1	21	996	1016	CUGAAGUGUUUGGGGGAACUC	UUAUUCUCCUGUACACUUCAG	Translation
stu-miR395g	StTBL52	4	1	21	996	1016	CUGAAGUGUUUGGGGGAACUC	UUAUUCUCCUGUACACUUCAG	Translation
stu-miR395h	StTBL52	4	1	21	996	1016	CUGAAGUGUUUGGGGGAACUC	UUAUUCUCCUGUACACUUCAG	Translation
stu-miR395i	StTBL52	4	1	21	996	1016	CUGAAGUGUUUGGGGGAACUC	UUAUUCUCCUGUACACUUCAG	Translation
stu-miR395j	StTBL52	4	1	21	996	1016	CUGAAGUGUUUGGGGGAACUC	UUAUUCUCCUGUACACUUCAG	Translation
stu-miR8024a-3p	StTBL52	4.5	1	24	1356	1379	UUGGAGGAUUUGAAGAUUUCAACU	GGAAAAAAUCUCCAAAUCCUCUUC	Cleavage
stu-miR8024b	StTBL52	4.5	1	24	1356	1379	UUGGAGGAUUUGAAGAUUUCAACU	GGAAAAAAUCUCCAAAUCCUCUUC	Cleavage
stu-miR8033-3p	StTBL52	4.5	1	22	696	717	UCAAUUCUGCAGCUUUAGGAGU	AUUCCUAGUGCUGCAGAGUCGU	Cleavage
stu-miR395a	StTBL53	4	1	21	513	533	CUGAAGUGUUUGGGGGAACUC	UUAUUCUCCUGUACACUUCAG	Translation
stu-miR395b	StTBL53	4	1	21	513	533	CUGAAGUGUUUGGGGGAACUC	UUAUUCUCCUGUACACUUCAG	Translation
stu-miR395c	StTBL53	4	1	21	513	533	CUGAAGUGUUUGGGGGAACUC	UUAUUCUCCUGUACACUUCAG	Translation
stu-miR395d	StTBL53	4	1	21	513	533	CUGAAGUGUUUGGGGGAACUC	UUAUUCUCCUGUACACUUCAG	Translation
stu-miR395e	StTBL53	4	1	21	513	533	CUGAAGUGUUUGGGGGAACUC	UUAUUCUCCUGUACACUUCAG	Translation
stu-miR395f	StTBL53	4	1	21	513	533	CUGAAGUGUUUGGGGGAACUC	UUAUUCUCCUGUACACUUCAG	Translation
stu-miR395g	StTBL53	4	1	21	513	533	CUGAAGUGUUUGGGGGAACUC	UUAUUCUCCUGUACACUUCAG	Translation
stu-miR395h	StTBL53	4	1	21	513	533	CUGAAGUGUUUGGGGGAACUC	UUAUUCUCCUGUACACUUCAG	Translation
stu-miR395i	StTBL53	4	1	21	513	533	CUGAAGUGUUUGGGGGAACUC	UUAUUCUCCUGUACACUUCAG	Translation
stu-miR395j	StTBL53	4	1	21	513	533	CUGAAGUGUUUGGGGGAACUC	UUAUUCUCCUGUACACUUCAG	Translation
stu-miR8033-3p	StTBL53	4.5	1	22	213	234	UCAAUUCUGCAGCUUUAGGAGU	GUUCCUAGUGCUGCAGAGUCGU	Cleavage
stu-miR395a	StTBL54	4	1	21	570	590	CUGAAGUGUUUGGGGGAACUC	UUAUUCUCCUGUACACUUCAG	Translation
stu-miR395b	StTBL54	4	1	21	570	590	CUGAAGUGUUUGGGGGAACUC	UUAUUCUCCUGUACACUUCAG	Translation
stu-miR395c	StTBL54	4	1	21	570	590	CUGAAGUGUUUGGGGGAACUC	UUAUUCUCCUGUACACUUCAG	Translation
stu-miR395d	StTBL54	4	1	21	570	590	CUGAAGUGUUUGGGGGAACUC	UUAUUCUCCUGUACACUUCAG	Translation
stu-miR395e	StTBL54	4	1	21	570	590	CUGAAGUGUUUGGGGGAACUC	UUAUUCUCCUGUACACUUCAG	Translation
stu-miR395f	StTBL54	4	1	21	570	590	CUGAAGUGUUUGGGGGAACUC	UUAUUCUCCUGUACACUUCAG	Translation
stu-miR395g	StTBL54	4	1	21	570	590	CUGAAGUGUUUGGGGGAACUC	UUAUUCUCCUGUACACUUCAG	Translation
stu-miR395h	StTBL54	4	1	21	570	590	CUGAAGUGUUUGGGGGAACUC	UUAUUCUCCUGUACACUUCAG	Translation
stu-miR395i	StTBL54	4	1	21	570	590	CUGAAGUGUUUGGGGGAACUC	UUAUUCUCCUGUACACUUCAG	Translation
stu-miR395j	StTBL54	4	1	21	570	590	CUGAAGUGUUUGGGGGAACUC	UUAUUCUCCUGUACACUUCAG	Translation
stu-miR172a-3p	StTBL55	4	1	21	15	34	AGAAUCUUGAUGAUGCUGCAU	GUGCA-UAUUAUCAAGAUUCG	Cleavage
stu-miR172b-3p	StTBL55	4	1	21	15	34	AGAAUCUUGAUGAUGCUGCAU	GUGCA-UAUUAUCAAGAUUCG	Cleavage
stu-miR172c-3p	StTBL55	4	1	19	17	34	AGAAUCUUGAUGAUGCUGC	GCA-UAUUAUCAAGAUUCG	Cleavage
stu-miR172d-3p	StTBL55	4	1	21	15	34	GGAAUCUUGAUGAUGCUGCAG	GUGCA-UAUUAUCAAGAUUCG	Cleavage
stu-miR172e-3p	StTBL55	4	1	21	15	34	AGAAUCUUGAUGAUGCUGCAU	GUGCA-UAUUAUCAAGAUUCG	Cleavage
stu-miR395a	StTBL55	4	1	21	243	263	CUGAAGUGUUUGGGGGAACUC	UUAUUCUCCUGUACACUUCAG	Translation
stu-miR395b	StTBL55	4	1	21	243	263	CUGAAGUGUUUGGGGGAACUC	UUAUUCUCCUGUACACUUCAG	Translation
stu-miR395c	StTBL55	4	1	21	243	263	CUGAAGUGUUUGGGGGAACUC	UUAUUCUCCUGUACACUUCAG	Translation
stu-miR395d	StTBL55	4	1	21	243	263	CUGAAGUGUUUGGGGGAACUC	UUAUUCUCCUGUACACUUCAG	Translation
stu-miR395e	StTBL55	4	1	21	243	263	CUGAAGUGUUUGGGGGAACUC	UUAUUCUCCUGUACACUUCAG	Translation
stu-miR395f	StTBL55	4	1	21	243	263	CUGAAGUGUUUGGGGGAACUC	UUAUUCUCCUGUACACUUCAG	Translation
stu-miR395g	StTBL55	4	1	21	243	263	CUGAAGUGUUUGGGGGAACUC	UUAUUCUCCUGUACACUUCAG	Translation
stu-miR395h	StTBL55	4	1	21	243	263	CUGAAGUGUUUGGGGGAACUC	UUAUUCUCCUGUACACUUCAG	Translation
stu-miR395i	StTBL55	4	1	21	243	263	CUGAAGUGUUUGGGGGAACUC	UUAUUCUCCUGUACACUUCAG	Translation
stu-miR395j	StTBL55	4	1	21	243	263	CUGAAGUGUUUGGGGGAACUC	UUAUUCUCCUGUACACUUCAG	Translation
stu-miR395a	StTBL56	4	1	21	603	623	CUGAAGUGUUUGGGGGAACUC	UUAUUCUCCUGUACACUUCAG	Translation
stu-miR395b	StTBL56	4	1	21	603	623	CUGAAGUGUUUGGGGGAACUC	UUAUUCUCCUGUACACUUCAG	Translation
stu-miR395c	StTBL56	4	1	21	603	623	CUGAAGUGUUUGGGGGAACUC	UUAUUCUCCUGUACACUUCAG	Translation
stu-miR395d	StTBL56	4	1	21	603	623	CUGAAGUGUUUGGGGGAACUC	UUAUUCUCCUGUACACUUCAG	Translation
stu-miR395e	StTBL56	4	1	21	603	623	CUGAAGUGUUUGGGGGAACUC	UUAUUCUCCUGUACACUUCAG	Translation
stu-miR395f	StTBL56	4	1	21	603	623	CUGAAGUGUUUGGGGGAACUC	UUAUUCUCCUGUACACUUCAG	Translation
stu-miR395g	StTBL56	4	1	21	603	623	CUGAAGUGUUUGGGGGAACUC	UUAUUCUCCUGUACACUUCAG	Translation
stu-miR395h	StTBL56	4	1	21	603	623	CUGAAGUGUUUGGGGGAACUC	UUAUUCUCCUGUACACUUCAG	Translation
stu-miR395i	StTBL56	4	1	21	603	623	CUGAAGUGUUUGGGGGAACUC	UUAUUCUCCUGUACACUUCAG	Translation
stu-miR395j	StTBL56	4	1	21	603	623	CUGAAGUGUUUGGGGGAACUC	UUAUUCUCCUGUACACUUCAG	Translation
stu-miR8015-3p	StTBL56	4	1	24	991	1014	GUUUCAUUUUCAAGGUCCAAUAGC	GAAAUUGUACUUUGGAGAGGAAAC	Cleavage
stu-miR8033-3p	StTBL56	4.5	1	22	303	324	UCAAUUCUGCAGCUUUAGGAGU	GUUCCUAGUGCUGCAGAGUCGU	Cleavage
stu-miR8039	StTBL56	5	1	21	993	1013	UUUCCUAUCUGAACUAUCACC	AAUUGUACUUUGGAGAGGAAA	Cleavage
stu-miR395a	StTBL57	4	1	21	513	533	CUGAAGUGUUUGGGGGAACUC	UUAUUCUCCUGUACACUUCAG	Translation
stu-miR395b	StTBL57	4	1	21	513	533	CUGAAGUGUUUGGGGGAACUC	UUAUUCUCCUGUACACUUCAG	Translation
stu-miR395c	StTBL57	4	1	21	513	533	CUGAAGUGUUUGGGGGAACUC	UUAUUCUCCUGUACACUUCAG	Translation
stu-miR395d	StTBL57	4	1	21	513	533	CUGAAGUGUUUGGGGGAACUC	UUAUUCUCCUGUACACUUCAG	Translation
stu-miR395e	StTBL57	4	1	21	513	533	CUGAAGUGUUUGGGGGAACUC	UUAUUCUCCUGUACACUUCAG	Translation
stu-miR395f	StTBL57	4	1	21	513	533	CUGAAGUGUUUGGGGGAACUC	UUAUUCUCCUGUACACUUCAG	Translation
stu-miR395g	StTBL57	4	1	21	513	533	CUGAAGUGUUUGGGGGAACUC	UUAUUCUCCUGUACACUUCAG	Translation
stu-miR395h	StTBL57	4	1	21	513	533	CUGAAGUGUUUGGGGGAACUC	UUAUUCUCCUGUACACUUCAG	Translation
stu-miR395i	StTBL57	4	1	21	513	533	CUGAAGUGUUUGGGGGAACUC	UUAUUCUCCUGUACACUUCAG	Translation
stu-miR395j	StTBL57	4	1	21	513	533	CUGAAGUGUUUGGGGGAACUC	UUAUUCUCCUGUACACUUCAG	Translation
stu-miR8033-3p	StTBL57	4.5	1	22	213	234	UCAAUUCUGCAGCUUUAGGAGU	GUUCCUAGUGCUGCAGAGUCGU	Cleavage
stu-miR5303e	StTBL59	5	1	24	142	165	UUUUGGAGAAUCUGACACGGGUGU	UAUCCUAUGUAUGAUUUUUCAAAA	Cleavage
stu-miR8004	StTBL59	5	1	24	804	827	AGGGGUUGUGUAUGUGUUUGGCCU	AUGCAAAGGACAAACACAACCAUU	Cleavage
stu-miR8022	StTBL59	5	1	24	98	121	UUUAAAUGAGAAUUUUGGACUAUU	UUGGGUGCAAUAUUUUUAUUGGAA	Cleavage
stu-miR1886h	StTBL60	4	1	24	662	685	AUUUUACGUUGAUUUCAUCUCAUG	AAAAAGGUGAGAUUGACGUGAGAG	Cleavage
stu-miR1886i-3p	StTBL60	4	1	23	661	683	UUUACGUUGAUUUCAUCUCAUGA	AAAAAAGGUGAGAUUGACGUGAG	Cleavage
stu-miR1886g-3p	StTBL60	4.5	1	22	663	684	UUUCAUAUUGAUUUCAUCUCAU	AAAAGGUGAGAUUGACGUGAGA	Cleavage
stu-miR8020	StTBL60	4.5	1	24	343	366	AAUUUCAUUGAGUAUGUUGUUGUU	CAUAUCGACAAACUUGAUGAUGUU	Cleavage
stu-miR156a	StTBL60	5	1	21	160	180	UUGACAGAAGAUAGAGAGCAC	UUGCUCUGUAUUCUCUCUCAG	Cleavage
stu-miR156b	StTBL60	5	1	21	160	180	UUGACAGAAGAUAGAGAGCAC	UUGCUCUGUAUUCUCUCUCAG	Cleavage
stu-miR156c	StTBL60	5	1	21	160	180	UUGACAGAAGAUAGAGAGCAC	UUGCUCUGUAUUCUCUCUCAG	Cleavage
stu-miR156d-5p	StTBL60	5	1	21	160	180	UUGACAGAAGAUAGAGAGCAC	UUGCUCUGUAUUCUCUCUCAG	Cleavage
stu-miR172d-5p	StTBL60	5	1	21	348	368	GGAGCAUCAUCAAGAUUCACA	CGACAAACUUGAUGAUGUUUG	Cleavage
stu-miR393-3p	StTBL60	5	1	21	76	96	AUCAUGCGAUCUCUUCGGAAU	AAUCCCAAGAGGUUUCUUGAU	Cleavage
stu-miR8041a-5p	StTBL60	5	1	20	510	529	GUGCUUUGCUAUUUUCAUUG	AUAUGCAUAUCGCAAAGCAC	Translation
stu-miR8041a-5p	StTBL60	5	1	20	548	567	GUGCUUUGCUAUUUUCAUUG	ACAUCACAAUAUCGAAGCAC	Cleavage
stu-miR8041b-5p	StTBL60	5	1	20	510	529	GUGCUUUGCUAUUUUCAUUG	AUAUGCAUAUCGCAAAGCAC	Translation
stu-miR8041b-5p	StTBL60	5	1	20	548	567	GUGCUUUGCUAUUUUCAUUG	ACAUCACAAUAUCGAAGCAC	Cleavage
stu-miR8041a-5p	StTBL61	4	1	20	968	987	GUGCUUUGCUAUUUUCAUUG	UGAUGGAAAUAGCAGAGGAG	Cleavage
stu-miR8041b-5p	StTBL61	4	1	20	968	987	GUGCUUUGCUAUUUUCAUUG	UGAUGGAAAUAGCAGAGGAG	Cleavage
stu-miR8036-5p	StTBL61	5	1	21	50	70	GGAGGAAUCGAAAGAUAUAAG	AUUCUAUUUUAGGAUUCUUCC	Translation
stu-miR8003	StTBL62	4.5	1	24	78	101	AUUUCGGUAUACAAAUGGGAUGAC	CAUUUUUCUCUUGUAUACUGAAAG	Cleavage
stu-miR8020	StTBL62	5	1	24	591	614	AAUUUCAUUGAGUAUGUUGUUGUU	UUGGGCACCAUUCUUAGUGGAAUC	Cleavage
stu-miR8029	StTBL62	5	1	24	774	796	AGCCAUUUUUCUUUGUUUUGGAGC	AUUCGAAAACGGAGAAGAA-GGUU	Cleavage
stu-miR7994b-5p	StTBL63	4	1	26	1086	1111	AGUUUAUGCCCAAGUAUAUAAUAUAU	GAAUGGAACAUACUGGGGCGUAGAUU	Cleavage
stu-miR7984b-3p	StTBL63	4.5	1	24	548	571	GGUCUUUCAUAAAAUUUGGUAUCG	AGAGACUAAUGUUUGUGGGAGACU	Cleavage
stu-miR319-3p	StTBL63	5	1	21	172	192	UUGGACUGAAGGGUUCCCUUC	GAAGAAGACCCUUUGUUCCAA	Cleavage
stu-miR8003	StTBL64	4	1	24	1010	1033	AUUUCGGUAUACAAAUGGGAUGAC	AAUCCCUUAUUUGUAUACUUAAAA	Cleavage
stu-miR6025	StTBL64	5	1	22	115	136	UACCAACAAUUGAGAUAACAUC	GUGUUUAUUUUCAUUGUUGUUA	Translation
stu-miR8002-3p	StTBL65	4	1	24	636	659	AUUCCAUUAUUAUCAAGAAAAAAG	GGAUUUUGAUGAUAAAAAUGGAGU	Cleavage
stu-miR5303f	StTBL65	4.5	1	24	1872	1895	AUUUUUGGAGAAUCUGACACGGGU	AAGAAUGACAGAUUUUCGAAAAGA	Cleavage
stu-miR5304-3p	StTBL65	4.5	1	21	1339	1359	AGAUGAGUAUGGUGCAUUGGA	ACCGAGGCUUCAUAUUCAUUU	Cleavage
stu-miR8047	StTBL65	4.5	1	21	1878	1898	CCAUUUUUUCGAAAUUAGACC	GACAGAUUUUCGAAAAGAUGG	Cleavage
stu-miR5303e	StTBL65	5	1	24	1870	1893	UUUUGGAGAAUCUGACACGGGUGU	ACAAGAAUGACAGAUUUUCGAAAA	Cleavage
stu-miR8050-5p	StTBL65	5	1	20	1346	1365	AAGUAGGAAUCAAGGUCAAU	CUUCAUAUUCAUUUCUAUUU	Translation
stu-miR8050-5p	StTBL66	4.5	1	20	33	52	AAGUAGGAAUCAAGGUCAAU	GUUGUUUUUGGUUCAUAUUU	Cleavage
stu-miR7992-3p	StTBL66	5	1	23	567	589	UGUCUAGAUGUGCAUUUCAAAGU	CAAGAGAAUUUUGCAUCUGGACA	Cleavage
stu-miR7996a	StTBL67	3.5	1	24	420	443	AUGUGGUACAUAUGAAAUUUGAAA	CCCCAGGUUUAAUGUGUAUCAUAU	Cleavage
stu-miR7996b	StTBL67	3.5	1	24	420	443	AUGUGGUACAUAUGAAAUUUGAAA	CCCCAGGUUUAAUGUGUAUCAUAU	Cleavage
stu-miR7996c	StTBL67	3.5	1	24	420	443	AUGUGGUACAUAUGAAAUUUGAAA	CCCCAGGUUUAAUGUGUAUCAUAU	Cleavage
stu-miR166d-5p	StTBL67	4	1	21	857	877	AGAAUGUCGUCUGGUUCGAGA	UGUCAAUUCAGACGGCAUUCA	Cleavage
stu-miR166a-5p	StTBL67	4.5	1	21	857	877	GGAAUGUUGUCUGGCUCGAGG	UGUCAAUUCAGACGGCAUUCA	Cleavage
stu-miR166c-5p	StTBL67	5	1	21	857	877	GGAAUGUUGUUUGGCUCGAGG	UGUCAAUUCAGACGGCAUUCA	Cleavage
stu-miR7122-3p	StTBL67	5	1	21	996	1016	ACAGCGUUUCUCUGUAUAACC	UUCUAUACAGAUGAAUGCUUU	Translation
stu-miR162a-5p	StTBL68	4.5	1	21	956	976	GGAGGCAGCGGUUCAUCGAUC	CGUCGAUGGACUGCAGCCACU	Cleavage
stu-miR162b-5p	StTBL68	4.5	1	21	956	976	GGAGGCAGCGGUUCAUCGAUC	CGUCGAUGGACUGCAGCCACU	Cleavage
stu-miR8048-3p	StTBL68	4.5	1	21	127	147	AGAUGGACAUGCUAAUGAACA	GAUUCUUUACAAUGUCCAUUU	Translation
stu-miR827-5p	StTBL68	4.5	1	21	204	224	UUUGUUGAUGGUCAUCUAUUC	AUAUAGAUGGCAGCCAACAGA	Translation
stu-miR5303g	StTBL68	5	1	24	423	446	AUAUUUUUGAAGAGUCUGAGCAAC	CACAAUCACAUUCUUGAAAGAUGG	Cleavage
stu-miR5303i	StTBL68	5	1	24	423	446	AUAUUUUUGAAGAGUCUGAGCAAC	CACAAUCACAUUCUUGAAAGAUGG	Cleavage
stu-miR8015-3p	StTBL69	4.5	1	24	89	110	GUUUCAUUUUCAAGGUCCAAUAGC	GAAGUUGGA--UUGAAGAUGAAAC	Cleavage
stu-miR8035	StTBL69	4.5	1	22	87	108	UCCAUCUUCAAUAUCACUUUCU	AGGAAGUUGGAUUGAAGAUGAA	Cleavage
stu-miR172a-5p	StTBL69	5	1	21	17	37	GUAGCAUAAUCAAGAUUCACA	UUACUAUCUUCAUUGUGCUAC	Translation
stu-miR482e-5p	StTBL69	5	1	21	334	354	AGUGGGUGGUGUGGUAAGAUU	CUUCUUUAUACAUCACUCCCU	Cleavage
stu-miR172c-5p	StTBL71	5	1	19	371	389	AGCAUCUUCAAGAUUCACA	UGAAGAUGUUGGAGAUGUU	Cleavage
stu-miR1886g-3p	StTBL71	5	1	22	894	915	UUUCAUAUUGAUUUCAUCUCAU	GGAAGGUGGAAUUGAUGGGAAC	Cleavage
stu-miR5303h	StTBL71	5	1	24	358	380	AACAUUUUUGAAGAGUCUGAGCAA	AGGUUCA-AUGCUUUGAAGAUGUU	Cleavage
stu-miR8019-5p	StTBL71	5	1	23	292	314	AGGGAAGCAGGUCAUUCUUUAUG	AGAAAUGGAAGACCUGAUUCUUU	Cleavage
stu-miR1886h	StTBL72	4.5	1	24	419	442	AUUUUACGUUGAUUUCAUCUCAUG	UGGAUUAUGAAGUCGACGUGAUGU	Cleavage
stu-miR8015-3p	StTBL72	4.5	1	24	101	122	GUUUCAUUUUCAAGGUCCAAUAGC	GAAGUUGGA--UUGAAGAUGAAAC	Cleavage
stu-miR8035	StTBL72	4.5	1	22	99	120	UCCAUCUUCAAUAUCACUUUCU	AGGAAGUUGGAUUGAAGAUGAA	Cleavage
stu-miR482e-5p	StTBL72	5	1	21	346	366	AGUGGGUGGUGUGGUAAGAUU	CUUCUUUAUACAUCACUCCCU	Cleavage
stu-miR530	StTBL72	5	1	21	51	71	UCUGCAUUUGCACCUGCACCU	AAAUGCAAAUGCAAAUGCAAA	Cleavage
stu-miR5303e	StTBL72	5	1	24	295	318	UUUUGGAGAAUCUGACACGGGUGU	AUGUUUGUGGGAGAUUCUUUAAGC	Cleavage

## Sheet: Sheet2
Supplementary Table S7. miRNA targets prediction of StTBL genes
miRNA	Target Gene
stu-miR156
stu-miR156f-3p	StTBL5
stu-miR156a	StTBL9
stu-miR156b	StTBL9
stu-miR156c	StTBL9
stu-miR156d-5p	StTBL9
stu-miR156a	StTBL60
stu-miR156b	StTBL60
stu-miR156c	StTBL60
stu-miR156d-5p	StTBL60
stu-miR156d-3p	StTBL42
stu-miR156f-3p	StTBL26
stu-miR156f-3p	StTBL21
stu-miR156e	StTBL14
stu-miR156f-5p	StTBL14
stu-miR156g-5p	StTBL14
stu-miR156h-5p	StTBL14
stu-miR156i-5p	StTBL14
stu-miR156j-5p	StTBL14
stu-miR156k-5p	StTBL14
stu-miR162
stu-miR162a-5p	StTBL68
stu-miR162b-5p	StTBL68
stu-miR166
stu-miR166a-5p	StTBL67
stu-miR166c-5p	StTBL67
stu-miR166d-5p	StTBL67
stu-miR166a-3p	StTBL49
stu-miR166b	StTBL49
stu-miR166c-3p	StTBL49
stu-miR166d-3p	StTBL49
stu-miR166a-5p	StTBL40
stu-miR169
stu-miR169e-3p	StTBL11
stu-miR171
stu-miR171b-5p	StTBL12
stu-miR171d-5p	StTBL12
stu-miR171b-5p	StTBL13
stu-miR171d-5p	StTBL49
stu-miR172
stu-miR172a-3p	StTBL6
stu-miR172b-3p	StTBL6
stu-miR172c-3p	StTBL6
stu-miR172e-3p	StTBL6
stu-miR172a-5p	StTBL8
stu-miR172c-5p	StTBL12
stu-miR172a-5p	StTBL31
stu-miR172d-5p	StTBL40
stu-miR172a-3p	StTBL55
stu-miR172b-3p	StTBL55
stu-miR172c-3p	StTBL55
stu-miR172d-3p	StTBL55
stu-miR172e-3p	StTBL55
stu-miR172d-5p	StTBL60
stu-miR172a-5p	StTBL69
stu-miR172c-5p	StTBL71
stu-miR1886
stu-miR1886g-5p	StTBL4
stu-miR1886h	StTBL5
stu-miR1886i-5p	StTBL25
stu-miR1886i-3p	StTBL33
stu-miR1886i-3p	StTBL36
stu-miR1886i-3p	StTBL38
stu-miR1886a	StTBL40
stu-miR1886b	StTBL40
stu-miR1886c	StTBL40
stu-miR1886d	StTBL40
stu-miR1886e	StTBL40
stu-miR1886f	StTBL40
stu-miR1886g-3p	StTBL60
stu-miR1886h	StTBL60
stu-miR1886i-3p	StTBL60
stu-miR1886g-3p	StTBL71
stu-miR1886h	StTBL72
stu-miR319
stu-miR319-3p	StTBL63
stu-miR3627
stu-miR3627-5p	StTBL10
stu-miR390
stu-miR390-3p	StTBL20
stu-miR393
stu-miR393-3p	StTBL60
stu-miR395
stu-miR395a	StTBL4
stu-miR395b	StTBL4
stu-miR395c	StTBL4
stu-miR395d	StTBL4
stu-miR395e	StTBL4
stu-miR395f	StTBL4
stu-miR395g	StTBL4
stu-miR395h	StTBL4
stu-miR395i	StTBL4
stu-miR395j	StTBL4
stu-miR395a	StTBL8
stu-miR395b	StTBL8
stu-miR395c	StTBL8
stu-miR395d	StTBL8
stu-miR395e	StTBL8
stu-miR395f	StTBL8
stu-miR395g	StTBL8
stu-miR395h	StTBL8
stu-miR395i	StTBL8
stu-miR395j	StTBL8
stu-miR395a	StTBL29
stu-miR395b	StTBL29
stu-miR395c	StTBL29
stu-miR395d	StTBL29
stu-miR395e	StTBL29
stu-miR395f	StTBL29
stu-miR395g	StTBL29
stu-miR395h	StTBL29
stu-miR395i	StTBL29
stu-miR395j	StTBL29
stu-miR395a	StTBL52
stu-miR395b	StTBL52
stu-miR395c	StTBL52
stu-miR395d	StTBL52
stu-miR395e	StTBL52
stu-miR395f	StTBL52
stu-miR395g	StTBL52
stu-miR395h	StTBL52
stu-miR395i	StTBL52
stu-miR395j	StTBL52
stu-miR395a	StTBL53
stu-miR395b	StTBL53
stu-miR395c	StTBL53
stu-miR395d	StTBL53
stu-miR395e	StTBL53
stu-miR395f	StTBL53
stu-miR395g	StTBL53
stu-miR395h	StTBL53
stu-miR395i	StTBL53
stu-miR395j	StTBL53
stu-miR395a	StTBL54
stu-miR395b	StTBL54
stu-miR395c	StTBL54
stu-miR395d	StTBL54
stu-miR395e	StTBL54
stu-miR395f	StTBL54
stu-miR395g	StTBL54
stu-miR395h	StTBL54
stu-miR395i	StTBL54
stu-miR395j	StTBL54
stu-miR395a	StTBL55
stu-miR395b	StTBL55
stu-miR395c	StTBL55
stu-miR395d	StTBL55
stu-miR395e	StTBL55
stu-miR395f	StTBL55
stu-miR395g	StTBL55
stu-miR395h	StTBL55
stu-miR395i	StTBL55
stu-miR395j	StTBL55
stu-miR395a	StTBL56
stu-miR395b	StTBL56
stu-miR395c	StTBL56
stu-miR395d	StTBL56
stu-miR395e	StTBL56
stu-miR395f	StTBL56
stu-miR395g	StTBL56
stu-miR395h	StTBL56
stu-miR395i	StTBL56
stu-miR395j	StTBL56
stu-miR395a	StTBL57
stu-miR395b	StTBL57
stu-miR395c	StTBL57
stu-miR395d	StTBL57
stu-miR395e	StTBL57
stu-miR395f	StTBL57
stu-miR395g	StTBL57
stu-miR395h	StTBL57
stu-miR395i	StTBL57
stu-miR395j	StTBL57
stu-miR396
stu-miR396-3p	StTBL4
stu-miR396-5p	StTBL48
stu-miR397
stu-miR397-3p	StTBL30
stu-miR398
stu-miR398b-5p	StTBL3
stu-miR398a-3p	StTBL32
stu-miR398b-3p	StTBL32
stu-miR398a-5p	StTBL38
stu-miR399
stu-miR399j-5p	StTBL25
stu-miR399a-5p	StTBL32
stu-miR399b-5p	StTBL32
stu-miR399c-5p	StTBL32
stu-miR399d-5p	StTBL32
stu-miR399e-5p	StTBL32
stu-miR399f-5p	StTBL32
stu-miR399g-5p	StTBL32
stu-miR399h	StTBL32
stu-miR399j-5p	StTBL32
stu-miR399k-5p	StTBL32
stu-miR399l-5p	StTBL32
stu-miR399m-5p	StTBL32
stu-miR399n-5p	StTBL32
stu-miR399o-5p	StTBL32
stu-miR399i-3p	StTBL41
stu-miR408
stu-miR408b-5p	StTBL10
stu-miR482
stu-miR482b-5p	StTBL5
stu-miR482a-5p	StTBL12
stu-miR482b-5p	StTBL15
stu-miR482e-5p	StTBL15
stu-miR482e-5p	StTBL16
stu-miR482a-5p	StTBL22
stu-miR482a-5p	StTBL25
stu-miR482e-5p	StTBL41
stu-miR482c	StTBL47
stu-miR482e-5p	StTBL69
stu-miR482e-5p	StTBL72
stu-miR530
stu-miR530	StTBL16
stu-miR530	StTBL72
stu-miR5303
stu-miR5303g	StTBL1
stu-miR5303i	StTBL1
stu-miR5303e	StTBL26
stu-miR5303a	StTBL34
stu-miR5303b	StTBL34
stu-miR5303c	StTBL34
stu-miR5303d	StTBL34
stu-miR5303e	StTBL34
stu-miR5303f	StTBL34
stu-miR5303g	StTBL37
stu-miR5303i	StTBL37
stu-miR5303j	StTBL37
stu-miR5303e	StTBL51
stu-miR5303e	StTBL59
stu-miR5303e	StTBL65
stu-miR5303f	StTBL65
stu-miR5303g	StTBL68
stu-miR5303i	StTBL68
stu-miR5303h	StTBL71
stu-miR5303e	StTBL72
stu-miR5304
stu-miR5304-3p	StTBL65
stu-miR6023
stu-miR6023	StTBL17
stu-miR6024
stu-miR6024-3p	StTBL1
stu-miR6024-5p	StTBL20
stu-miR6024-3p	StTBL24
stu-miR6024-3p	StTBL30
stu-miR6025
stu-miR6025	StTBL64
stu-miR6149
stu-miR6149-3p	StTBL38
stu-miR7122
stu-miR7122-3p	StTBL67
stu-miR7981
stu-miR7981-3p	StTBL23
stu-miR7981-3p	StTBL30
stu-miR7981-3p	StTBL30
stu-miR7981-5p	StTBL37
stu-miR7981-3p	StTBL43
stu-miR7981-3p	StTBL44
stu-miR7982
stu-miR7982a	StTBL31
stu-miR7982b	StTBL31
stu-miR7982a	StTBL37
stu-miR7982b	StTBL37
stu-miR7983
stu-miR7983-5p	StTBL26
stu-miR7983-5p	StTBL28
stu-miR7983-3p	StTBL29
stu-miR7983-5p	StTBL29
stu-miR7983-3p	StTBL36
stu-miR7984
stu-miR7984c-3p	StTBL15
stu-miR7984a	StTBL28
stu-miR7984b-5p	StTBL28
stu-miR7984b-3p	StTBL29
stu-miR7984b-3p	StTBL63
stu-miR7986
stu-miR7986	StTBL48
stu-miR7987
stu-miR7987	StTBL49
stu-miR7988
stu-miR7988	StTBL5
stu-miR7988	StTBL20
stu-miR7990
stu-miR7990a	StTBL31
stu-miR7990a	StTBL36
stu-miR7990a	StTBL37
stu-miR7991
stu-miR7991a	StTBL8
stu-miR7991b	StTBL8
stu-miR7991c	StTBL8
stu-miR7992
stu-miR7992-3p	StTBL66
stu-miR7993
stu-miR7993a	StTBL8
stu-miR7993b-3p	StTBL8
stu-miR7993c	StTBL8
stu-miR7993d	StTBL8
stu-miR7993b-5p	StTBL46
stu-miR7993b-5p	StTBL50
stu-miR7994
stu-miR7994b-5p	StTBL63
stu-miR7996
stu-miR7996a	StTBL42
stu-miR7996b	StTBL42
stu-miR7996c	StTBL42
stu-miR7996a	StTBL67
stu-miR7996b	StTBL67
stu-miR7996c	StTBL67
stu-miR8002
stu-miR8002-3p	StTBL8
stu-miR8002-3p	StTBL24
stu-miR8002-3p	StTBL65
stu-miR8003
stu-miR8003	StTBL44
stu-miR8003	StTBL62
stu-miR8003	StTBL64
stu-miR8004
stu-miR8004	StTBL32
stu-miR8004	StTBL59
stu-miR8005
stu-miR8005b-5p	StTBL13
stu-miR8005b-5p	StTBL21
stu-miR8006
stu-miR8006-3p	StTBL22
stu-miR8007
stu-miR8007a-5p	StTBL12
stu-miR8007b-5p	StTBL12
stu-miR8007b-5p	StTBL13
stu-miR8007a-5p	StTBL19
stu-miR8007b-5p	StTBL23
stu-miR8007b-5p	StTBL49
stu-miR8010
stu-miR8010	StTBL34
stu-miR8011
stu-miR8011a-5p	StTBL1
stu-miR8011a-5p	StTBL45
stu-miR8014
stu-miR8014-5p	StTBL9
stu-miR8014-5p	StTBL18
stu-miR8014-3p	StTBL21
stu-miR8014-5p	StTBL28
stu-miR8014-5p	StTBL46
stu-miR8015
stu-miR8015-3p	StTBL7
stu-miR8015-3p	StTBL40
stu-miR8015-5p	StTBL48
stu-miR8015-3p	StTBL56
stu-miR8015-3p	StTBL69
stu-miR8015-3p	StTBL72
stu-miR8019
stu-miR8019-3p	StTBL19
stu-miR8019-5p	StTBL28
stu-miR8019-5p	StTBL71
stu-miR8020
stu-miR8020	StTBL30
stu-miR8020	StTBL31
stu-miR8022	StTBL59
stu-miR8020	StTBL60
stu-miR8020	StTBL62
stu-miR8023
stu-miR8023	StTBL8
stu-miR8023	StTBL19
stu-miR8024
stu-miR8024a-3p	StTBL25
stu-miR8024b	StTBL25
stu-miR8024a-3p	StTBL40
stu-miR8024b	StTBL40
stu-miR8024a-5p	StTBL47
stu-miR8024a-3p	StTBL52
stu-miR8024b	StTBL52
stu-miR8025
stu-miR8025-3p	StTBL9
stu-miR8026
stu-miR8026	StTBL32
stu-miR8027
stu-miR8027	StTBL9
stu-miR8028
stu-miR8028-3p	StTBL29
stu-miR8028-3p	StTBL46
stu-miR8029
stu-miR8029	StTBL5
stu-miR8029	StTBL13
stu-miR8029	StTBL24
stu-miR8029	StTBL30
stu-miR8029	StTBL38
stu-miR8029	StTBL44
stu-miR8029	StTBL62
stu-miR8030
stu-miR8030-5p	StTBL2
stu-miR8030-3p	StTBL11
stu-miR8030-5p	StTBL11
stu-miR8033
stu-miR8033-3p	StTBL52
stu-miR8033-3p	StTBL53
stu-miR8033-3p	StTBL56
stu-miR8033-3p	StTBL57
stu-miR8035
stu-miR8035	StTBL11
stu-miR8035	StTBL29
stu-miR8035	StTBL69
stu-miR8035	StTBL72
stu-miR8036
stu-miR8036-3p	StTBL29
stu-miR8036-5p	StTBL47
stu-miR8036-5p	StTBL48
stu-miR8036-5p	StTBL61
stu-miR8037
stu-miR8037	StTBL8
stu-miR8037	StTBL18
stu-miR8037	StTBL25
stu-miR8037	StTBL40
stu-miR8037	StTBL48
stu-miR8038
stu-miR8038a-5p	StTBL13
stu-miR8038b-5p	StTBL13
stu-miR8039
stu-miR8039	StTBL6
stu-miR8039	StTBL24
stu-miR8039	StTBL27
stu-miR8039	StTBL56
stu-miR8040
stu-miR8040-3p	StTBL11
stu-miR8040-3p	StTBL29
stu-miR8040-3p	StTBL40
stu-miR8040-5p	StTBL40
stu-miR8041
stu-miR8041a-3p	StTBL31
stu-miR8041b-3p	StTBL31
stu-miR8041a-5p	StTBL51
stu-miR8041b-5p	StTBL51
stu-miR8041a-5p	StTBL60
stu-miR8041a-5p	StTBL60
stu-miR8041b-5p	StTBL60
stu-miR8041b-5p	StTBL60
stu-miR8041a-5p	StTBL61
stu-miR8041b-5p	StTBL61
stu-miR8042
stu-miR8042	StTBL22
stu-miR8043
stu-miR8043	StTBL6
stu-miR8043	StTBL27
stu-miR8043	StTBL47
stu-miR8044
stu-miR8044-3p	StTBL3
stu-miR8045
stu-miR8045	StTBL3
stu-miR8045	StTBL26
stu-miR8045	StTBL32
stu-miR8045	StTBL35
stu-miR8045	StTBL51
stu-miR8046
stu-miR8046-5p	StTBL44
stu-miR8047
stu-miR8047	StTBL13
stu-miR8047	StTBL29
stu-miR8047	StTBL51
stu-miR8047	StTBL65
stu-miR8048
stu-miR8048-5p	StTBL8
stu-miR8048-5p	StTBL24
stu-miR8048-5p	StTBL33
stu-miR8048-3p	StTBL68
stu-miR8050
stu-miR8050-5p	StTBL15
stu-miR8050-3p	StTBL35
stu-miR8050-5p	StTBL48
stu-miR8050-5p	StTBL65
stu-miR8050-5p	StTBL66
stu-miR8051
stu-miR8051-3p	StTBL5
stu-miR827
stu-miR827-5p	StTBL23
stu-miR827-5p	StTBL24
stu-miR827-5p	StTBL68
