# Supplementary material for: Comprehensive characterization of potato TBL genes reveals candidates for salt and drought stress tolerance
Source: Front Plant Sci. 2026 Jan 26;16:1741231. doi: 10.3389/fpls.2025.1741231 (PMC12884326; doi:10.3389/fpls.2025.1741231)
Supplement: Supplementary file 8 [file Table8.xlsx]

## Sheet: Sheet1
Supplementary Table S8. The gene expression of StTBL genes in different tissues
Group	Gene Name	Shoots	Leaves	Stamens	Roots	Tubers	Stolons	Sepals	Callus	Petioles	Carpels	Petals	Inside of fruit	Immature fruit	Mature fruit	Mature Flowers
GroupⅠ	StTBL27	3.38891	0.0465046	0.0747666	2.9483	3.629	0.287316	3.21924	4.3814	0.0445936	0.121468	4.72253	2.31344	2.48496	3.30111	3.23058
	StTBL31	0	0	0	0.930823	1.02733	0	0	0.691865	0	0	0	0	0	0.271024	0.0942055
	StTBL23	2.17845	0.469043	3.381	1.4225	1.14146	2.10108	0.275322	0	3.27794	0.25762	2.04454	0.824303	0.729691	0.163637	3.0623
	StTBL56	0.0516754	0	0	0.337959	1.45043	1.87683	0.601363	0.942463	0	0	0	0	0	0	0
	StTBL43	0	0	0	0	0	0	0	0	0	0	0	0.274827	0	0	0
	StTBL28	1.96349	1.79578	2.98405	3.35084	1.66609	3.53989	0.29419	3.48287	3.08612	0.0314416	0.252504	0.28452	0.0782841	0	1.69853
	StTBL51	0.930076	0	0	0.630994	0.487437	1.16671	0	1.15371	0.303342	0	0	0	0	0.0621181	0.226438
	StTBL67	0.873284	0	1.71986	0.386775	0.388634	0	0.652519	1.58917	0.573749	0	0	0.731347	0.64866	0.913248	1.48846
	StTBL2	0	0	2.75639	0	0	0.295884	0	0	0.695628	0	0	0	0.123452	0	2.07232
	StTBL35	4.17202	4.32267	1.74672	1.37233	3.42302	4.36606	3.35675	3.27103	3.99722	2.28607	4.36547	3.1684	3.58794	1.45621	4.11557
	StTBL16	3.00112	0.9328	1.04241	2.57826	2.90125	3.61037	2.18919	2.89002	1.08317	1.72653	1.86368	2.75573	2.25041	2.8357	1.41667
	StTBL48	3.64247	2.94544	2.23784	2.75829	2.69787	3.32203	3.02052	3.19642	3.08987	2.58716	3.8947	2.62485	3.32539	2.79091	3.56021
	StTBL5	2.365	0.183658	0.199987	2.23723	0.609353	1.45089	1.20222	2.58792	0.763208	1.80902	0.458304	1.36916	1.19978	0.102581	0.676923
	StTBL3	0.131074	0	0	0.608473	0.501563	0	0	0.320872	0.140182	0	0	0.0872492	0.0803962	0.375345	0
	StTBL39	0.785272	0	0	1.18458	0	0	0	1.38865	0	0	0	6.14302	5.73649	1.94313	0
	StTBL70	3.06182	3.30732	2.27317	1.07228	2.45113	2.9363	2.64324	0.0115157	3.00737	3.23466	2.78226	3.84021	4.06593	2.42492	2.60185
	StTBL40	2.9765	2.51618	3.57951	3.1889	3.39575	3.80834	2.73286	3.60786	3.19868	2.46626	3.59995	3.15033	2.74674	3.5659	3.30215
	StTBL61	0	0	0	0.831427	0.226834	0.379008	0	1.40391	0	0	0	0	0	0	0
	StTBL29	2.38175	1.54758	0.320445	0.855981	2.2816	1.75038	1.12961	2.35726	2.30061	1.7943	1.64057	2.23968	2.96487	1.71046	2.45799
	StTBL54	0.316025	0.50737	0.901681	0.533572	1.46812	1.02296	0.422673	0.600348	0.122796	0	0	0.017835	0.0851735	0	0.287054
	StTBL25	1.38203	0.125201	0	2.02478	0.683436	2.99868	0.164655	0.749505	1.79554	0	0.24617	0.619252	2.96281	0.0991872	0.25409
	StTBL32	3.50262	1.1813	0.977288	3.24619	1.4576	2.80238	2.45942	3.80088	2.21071	2.6978	2.3375	0.681723	0.69938	0.173014	1.61084
	StTBL47	4.4717	2.97595	0	1.34811	0	3.66416	2.97185	1.76947	2.71708	0.014448	2.3315	0	0	0	0.286641
	StTBL6	0	0	0	0	0	0	0	0	0	0	0	0	0	0	0
	StTBL8	0	0	0	0.627429	0	0	0	0	0	0	0	0.0747578	0.196699	0	0
	StTBL41	2.38848	0.416078	5.48923	3.22091	1.81768	3.89917	3.52065	3.38597	1.08785	5.58717	6.20926	3.5422	3.73995	2.57858	5.60819
	StTBL12	2.18088	0.161968	3.65339	2.66891	1.04609	3.4314	2.25711	1.99693	2.43321	2.94722	3.59844	1.10152	0.407799	1.17272	3.36315
	StTBL66	4.75379	2.26377	0.384169	3.01955	2.93748	4.07341	1.11308	4.35574	3.98207	1.32015	0.249337	5.05456	3.52319	6.44627	0.952972
	StTBL52	2.16711	1.81781	2.98931	4.01204	3.29853	2.94068	2.67834	2.24316	1.13015	2.69934	2.81407	2.25767	2.4195	1.73747	2.58859
	StTBL36	0.0210956	4.34e-07	0	0.453778	0	0	0.4813	0	0	0.0280186	0	0	0.450241	0	0
	StTBL4	1.67918	0.414421	0.124097	0.360911	0	0.772887	0.518018	0.453559	1.06034	0.334147	0.228724	1.5168	1.19615	0.213979	0.228587
	StTBL64	2.19251	0.595572	2.46694	2.42291	0.623191	1.19512	2.29092	2.49048	1.40433	1.49096	1.8557	4.45629	3.58727	6.01965	2.36098
	StTBL65	4.77454	2.93876	2.80556	2.9158	4.247	3.97993	3.32012	3.82537	3.23375	2.31202	3.67754	2.54294	2.71478	1.3271	4.03036
	StTBL63	3.78078	4.07683	1.51671	3.68555	3.51935	3.92341	4.05198	3.33251	4.753	4.41363	3.14806	3.5155	3.98843	3.64873	3.30379
	StTBL42	0.343922	0.184452	0.0996627	1.00702	0.869158	0.270318	0.607799	0.64324	0	2.21998	0.879101	1.82875	1.48636	0.394036	0.656521
	StTBL37	2.41425	3.29024	0	1.40064	3.06796	2.97909	1.28852	1.77192	3.53916	1.52623	0.818239	1.53014	2.66658	0.90553	2.9067
	StTBL15	1.00293	0.22705	0	0	0.682674	0	0	0	0	0	0	0	0.13761	0	0.402915
	StTBL30	0.174028	0.141189	0.81551	2.43248	0.167217	0.518179	0.752139	0	0.145492	1.15774	0.976051	1.20456	0.984536	0.280329	0.22741
	StTBL38	1.87318	0	0	0	0	1.14429	0	0	0	1.06853	0	0.645596	1.03688	0.758424	2.69223
	StTBL9	3.64925	1.81235	1.11388	2.52392	0.756046	1.81984	2.18888	1.94952	2.32922	2.14819	1.81067	3.14125	2.51439	0.842899	1.43437
	StTBL13	3.22349	3.11159	4.90018	3.40552	2.0951	3.13216	4.19562	2.78476	2.10618	3.54634	4.965	4.5022	4.31945	4.29585	4.40425
	StTBL21	0.132439	0	2.58113	0.0959511	1.35036	0.114249	0	0	0	0	0	0.191541	0.0902841	0.0583522	2.7716
	StTBL34	2.42063	0.27157	0	2.23159	1.84948	3.38231	0.183822	1.81888	2.88888	0	0	0	0.758875	0.262137	0.0744787
	StTBL26	1.56768	2.4892	0	0.11647	0.274354	0.374746	1.37194	0.641129	0.414114	2.81262	1.32617	1.15702	0.792956	0	1.39785
	StTBL20	4.62504	3.23823	4.85737	4.02682	5.59964	5.66347	4.55637	4.43477	4.20938	4.2706	6.21745	4.07947	4.12385	4.08332	5.35327
	StTBL19	3.07926	0.256008	0	1.75177	3.25461	3.80503	0.0860652	5.1843	3.2355	0	0.261851	3.34864	3.69671	1.53747	0.259764
	StTBL24	1.84632	0.454401	0.716358	1.19259	0	1.03343	0.868914	0.574177	0.518938	1.47116	3.19469	0.0397893	0.0357272	0.0899165	2.58727
	StTBL60	0	0	0	0	0	0.490839	0	0	0	0	0	0.43689	2.0399	0.140966	0.179939
	StTBL44	0.700905	0	0.354372	0.285848	0	0.175371	0.913249	0	0	1.76193	0	3.69293	3.26393	0.762585	0.807922
	StTBL49	0.475441	0	1.65936	3.78066	2.51711	0	0.399282	3.6562	0	0.79507	0	0	0.281014	0	0
	StTBL71	0.292069	0.384831	0.873971	0.17406	0	0.320425	0.931726	2.63e-05	0.945394	1.03513	0.84304	0.736172	1.12299	0.103005	0.478257
	StTBL33	0.810873	0.254893	0.290394	1.0949	0.276368	0.945103	0.237496	0.250548	2.55282	0.114495	0	2.03971	3.53558	0	0.62153
	StTBL7	0.176727	0	0.211189	0	0	0	0.248724	0	0.193939	0	0	1.82984	3.01008	0	0.188996
	StTBL45	0	0	0	0	0	0	0	0	0	0	0	4.75705	3.29398	0.147178	0
	StTBL58	0.204479	0	0.186374	0	0	0	0.45357	0	0	0.237894	0	2.95959	1.85859	0	0.401852
GroupⅡ	StTBL57	1.68805	1.47152	1.32621	1.80235	2.13472	1.92355	0.988406	0	0.948768	0.871416	1.11319	0.898514	0.469741	0.468243	1.61978
	StTBL53	0	0	0	0	0	0	0.313341	0	0	0	0	0	0.508912	0.184596	0
	StTBL59	0.0636251	0	2.05467	1.10546	0.117794	0.758472	0.0914789	1.11682	0.0699353	0.735034	0	2.06901	0.589461	1.38387	1.34172
	StTBL69	1.53394	0.40533	0	0	0	1.46263	0.635	0	0.0919646	0.558468	0	0.727879	0.590596	0	1.00393
	StTBL72	1.02491	0	0	0	0	0.619782	0	1.05818	0.60238	0	0	0.371765	0.617749	0	0
	StTBL46	0.978144	0.354751	0	0.73092	0	1.21731	0.129837	0.276803	1.79311	0	0	0	0.0597328	0	0
	StTBL50	1.21498	0	0	0.547924	0	2.55648	0	0.435304	1.29184	0	0	0.242501	2.87356	0	0
	StTBL62	1.1176	0.0782711	0	0.202252	0	1.10186	0	0	0.909396	0	0	0	1.16565	0	0.0798509
	StTBL17	0	0	0	0	0	0	0	0	0	0	0	0	0	0	0
	StTBL18	2.92931	1.18495	0.698306	1.57247	2.54637	3.6275	1.70264	1.15132	3.14974	0.517986	1.38688	0.667562	0.802345	0.121293	2.03135
	StTBL55	0.682559	1.54829	0	0	0	0	0	0	0	0	0	0.430509	0	0	0
GroupⅢ	StTBL11	2.79469	1.79318	0.15263	1.81379	1.90848	2.47341	1.48961	3.38502	2.45898	1.79853	0.750161	2.69982	3.25558	2.62297	1.531
	StTBL68	1.6443	0.300814	2.72677	0.56314	0	0.703857	1.89105	1.15798	0.842577	2.80172	1.85375	3.94688	3.38475	0.777694	1.35033
	StTBL22	0.235437	0	0	1.55531	0.624777	0.132408	0	2.64493	0	0.302962	0	1.16683	0.668978	0.306859	0.171022
	StTBL14	5.91063	6.18177	3.62209	5.32145	2.77008	5.29924	7.96217	3.11295	4.90472	6.57045	5.75893	3.6274	4.20107	7.46666	4.64256
	StTBL10	3.67922	2.72279	2.89745	3.06704	2.98875	3.18585	3.41564	3.43667	2.84746	3.31496	2.77398	3.0721	3.30669	3.41129	3.33786
	StTBL1	0.422342	0.0731992	2.73141	2.37595	2.13638	2.87729	0.191099	4.38702	1.15314	0.253879	0.274284	0.144384	0	0.315298	2.96557
