# Supplementary material for: Comprehensive characterization of potato TBL genes reveals candidates for salt and drought stress tolerance
Source: Front Plant Sci. 2026 Jan 26;16:1741231. doi: 10.3389/fpls.2025.1741231 (PMC12884326; doi:10.3389/fpls.2025.1741231)
Supplement: Supplementary file 9 [file Table9.xlsx]

## Sheet: Sheet1
Table S9. Primers, amplification length and efficiency for qRT-PCR
Gene name	Sequence ID	Forward primer (5'-3')	Reverse primer (5'-3')	length (bp)	Efficiency (%)
StTBL1	Soltu.DM.01G003570.1	GCATTTGTTGGTGATTCACTAG	ACCCCTTTAACTAGAAAAGGTG	182	119.225
StTBL2	Soltu.DM.01G011760.1	GGTAGAAAGGTCATGTGACAA	ACCTCCACTGAAATGAGAGA	229	83.4562
StTBL3	Soltu.DM.01G020040.1	TCCCCATTCCTAGTTCAAGA	GTGAGTCCACCAATGACC	147	104.998
StTBL4	Soltu.DM.01G024370.1	ATCCCAGGACCATGCTAG	CAGCAAACTTGAAGACCAAG	189	99.2184
StTBL5	Soltu.DM.01G024930.1	GCAACCTCAAGATTGTGACA	TCCGGCCACGAATTTCATA	179	95.6641
StTBL6	Soltu.DM.01G025940.1	CGACCTGATCGTCAATATCTT	GGTTTTAGTTGGATCCACATGT	180	0
StTBL7	Soltu.DM.01G025950.1	CATTACCATGGATCAGAATGGG	ATTGGCTGTGACATGTTCTGTA	146	73.1327
StTBL8	Soltu.DM.01G025970.1	TCCCTTCTATGTTTGCTTCATG	TACTCTTCCAACATTGGGTAC	165	0
StTBL9	Soltu.DM.01G034730	GACAACACATTACCGCTG	AGTCGCATTCGTGTAAACTG	195	112.613
StTBL10	Soltu.DM.01G045680	GTTGGAGATTCGTTGAATGAGA	CTGCCACTCATATTTCGCAAG	177	98.858
StTBL11	Soltu.DM.01G045890	AATTCGGCGAAGAACAAAGC	GTTATCATAGCGCGGGGA	99	109.251
StTBL12	Soltu.DM.02G008960.1	TTGGAGATTCAGTCGGAAGAA	CTGATTCTTTAACCGTGACCA	180	106.336
StTBL13	Soltu.DM.02G008970	AGTGATGATCATGTCTCCGT	CTCACATCGATCAGGTTTCC	219	89.5029
StTBL14	Soltu.DM.02G016350	CAAGGTAGATGGGCAATTGAC	CCTGGGCATGTTACAAGAATC	153	103.411
StTBL15	Soltu.DM.02G022940.1	AGAGGCTTGTTTATGTGGG	CGATTCCACCAACAATGGTG	185	87.748
StTBL16	Soltu.DM.02G022950	AAGCAGACCCAGATAAGCT	GGTTGCCATTTCCAGTAGAG	176	107.394
StTBL17	Soltu.DM.02G030080.1	GTGGAAAGACTTTGGCTTTTG	CTAGGATCAGTTTCATGGGAT	208	123.365
StTBL18	Soltu.DM.02G030090	AAGCCAAATGATTGTGAGCT	CGATACGTCTACAGGAATGGAC	159	87.1247
StTBL19	Soltu.DM.02G030100.1	CAACCCGTTTCAGTTTCTGA	CGTTGAAACCAAAAATGGTG	220	93.2625
StTBL20	Soltu.DM.02G030110	CCCAATTACCATGCAGCTG	ACTATCGGGTCTTCCATACTT	171	96.5176
StTBL21	Soltu.DM.02G030120.1	TGTTGGAGACTCTGTTGCAA	TGTGACATCATTTGGGTCG	196	91.0798
StTBL22	Soltu.DM.02G032630.1	CTTCCCCGTTTCAATGCTA	CAGAGTAGGGACTCCATATGA	104	100.911
StTBL23	Soltu.DM.03G001830.1	TACATTCATCAGTGCCAAATGC	TATCCATTCCTTTCCAAGCATC	183	98.5123
StTBL24	Soltu.DM.03G006490.1	CCCATCTTCAACCCATTCCA	TCTAGTAAACCAATGGCCACC	363	95.5265
StTBL25	Soltu.DM.03G013120.1	GCAAAGTTGCTGCTTGAGAA	TGACTCCACCAGAAATGGAG	216	90.2693
StTBL26	Soltu.DM.03G013300	AAGTTGGCATTTGCAATTGG	AATAGAGCAAGAATGGGGTTG	195	102.083
StTBL27	Soltu.DM.03G016080.1	GCTTTCATTGGTGACTCAGT	AACAGATTGCTTTGCAAACC	309	91.7245
StTBL28	Soltu.DM.04G025840	GTGCCTGATGAAAGTTATCCTT	AGGTTTCCACCTCCACTTAAG	120	107.241
StTBL29	Soltu.DM.05G009220	GGATCAAGTGGTGGTGATAGG	CGGAGGATAATATGGCTTCG	192	94.4952
StTBL30	Soltu.DM.05G022470.1	ACTTGTCAAGAACATGGAAGG	AACATACTGTCCTCTGTTCAAG	162	0
StTBL31	Soltu.DM.05G022580.1	TGTTTGCTTCAATCTGGGG	TTCTGGCATGATGAGTCTG	183	83.5737
StTBL32	Soltu.DM.06G003080	ATGTATGGAAGACCAGACAGT	GACAGCTGCTGAAATCATACAA	183	107.9
StTBL33	Soltu.DM.06G009650.1	TTGAGGAACAAGAGACTCATGT	CCGTCGCATTGTAATCCT	160	86.4345
StTBL34	Soltu.DM.06G010280.1	AACCTCATGGCTGCTCT	AGTGAGGGAACCAAAAGTTTC	182	109.899
StTBL35	Soltu.DM.06G032360	GTCGATTCACAGTTCAACTGT	CAACGACTCCCATTGATCC	183	96.5643
StTBL36	Soltu.DM.06G034780.1	TTGCCCAGATTCGATGCA	TCAAGAAACCCATGTGCTTT	187	90.5058
StTBL37	Soltu.DM.07G002250	GAGACATCAAGGTTTCAAGGAC	AGAACTAGAACTAGTCTCAGGTG	114	108.195
StTBL38	Soltu.DM.07G004670.1	GCTTGCAATTTTGCTAGAGG	AATTCTGAGCCGTTAAAGTCTG	188	106.162
StTBL39	Soltu.DM.07G008040.1	GGGTGAGCCAACAGTGAA	CAATCCAGGCCATGTCTG	213	81.7992
StTBL40	Soltu.DM.07G012830	ACACCATCTCAAGATCGTGT	TGCACTTCCTTCAATCTCAGT	192	104.92
StTBL41	Soltu.DM.07G020580	CATTCATGGGTGCCAAATG	CATTCCTCTCCAAGCATTGC	189	102.858
StTBL42	Soltu.DM.07G020620.1	TGGCAGATATATGTTGAGGAGG	AGACTTTATAGTAGCCACTGCT	158	99.379
StTBL43	Soltu.DM.07G021720.1	ACTCTGTCACTAGAAATGGACC	CAAAATGTCATAACCAGTCCAC	179	118.479
StTBL44	Soltu.DM.07G021800.1	GGGGAAGCAAATGATGTTTG	CTCCGTTTTAATGTCTACCAG	199	104.274
StTBL45	Soltu.DM.07G021810.1	TGTGGATCAATGGCAATCTC	TAAAACTCGGGTTCCATTCT	184	97.2474
StTBL46	Soltu.DM.07G023360.1	AGGATTGGAGTTTTTGAAGAGG	ACATCTCCTTTTCTTTGGAGT	147	107.813
StTBL47	Soltu.DM.07G023370.1	GTTCTTCTTCTGCGCCAC	TGGACGACCATTCCTCTG	165	91.8587
StTBL48	Soltu.DM.08G028800	ACACTCAAGATTTGTCGGTTAC	CCACTTCTTCTTTAGCTCTTCTCT	177	95.4235
StTBL49	Soltu.DM.09G002720	CCTTTCCTCGTAGTCGCTG	ATTCCACCAATGTCCAGC	144	125.642
StTBL50	Soltu.DM.09G007590.1	TCGATCCGAAGATTGCCC	GTAGAATTCAATGCTGGCATTG	197	105.877
StTBL51	Soltu.DM.09G009130.1	GAATAAAAGACTTGTGTTCGTGGG	GCTCCCAGTAGAATTCTATTGT	182	102.445
StTBL52	Soltu.DM.09G019480	CGAGCTCCATTCCTAGTG	TCCGCCTTCTTGGAAATAG	195	118.629
StTBL53	Soltu.DM.09G019530.1	AACCAGCGTGTAGTGTTTG	GTACTCAACCGTGCTGTT	183	88.3178
StTBL54	Soltu.DM.09G019550.1	TGATTACAACAGCACGGTT	CCCCTCTAATGGTTTTCTCATT	200	113.748
StTBL55	Soltu.DM.09G019570	TATTTCCAAGAAGGCGGAAAG	TCCACCTCTGAAGTGTACAG	159	96.744
StTBL56	Soltu.DM.09G019600.1	CAGCCTAAAGATTGCAACTTG	GTGTGCTTTGTGATTGGACT	194	122.26
StTBL57	Soltu.DM.09G021830	AGGAACCAGCGTGTAGT	TCGGTAGTACTCAACCGTG	192	100.483
StTBL58	Soltu.DM.10G003100.1	CAGTAACCAGTGGCAATCAC	CTTGAGAACTCGTCCTACTTTC	184	92.1461
StTBL59	Soltu.DM.10G003780	GCAATTAGCAATATTGGGTGC	CAAACCATTGAACCTTGGGAG	195	114.205
StTBL60	Soltu.DM.10G005600.1	TGACGCGACACAAATCAT	GTGACCAGACAACTGAAAGA	180	113.63
StTBL61	Soltu.DM.10G019330.1	TGTTGGAGAAGCTAAAAGGGA	GCAATGGTGACCAGTAGAAAT	195	96.6697
StTBL62	Soltu.DM.10G019580.1	CTGGGAATGGAAGCCTGA	GGCCTCGTTTCATGGATT	182	96.4903
StTBL63	Soltu.DM.10G022480	TCCACTCACCATACTGATGAT	GAACTCCGGTTTAAAGCTATCC	195	97.5806
StTBL64	Soltu.DM.10G026840	TGCAGAGTGGAGTTCTTTG	CCAGTGACCGGTGTTGAA	159	98.2818
StTBL65	Soltu.DM.10G029040	GTCGGTGATTCGCTCAATAG	TGAATATGAAGCCTCGGTCC	129	105.242
StTBL66	Soltu.DM.11G006400	TGGAGGTGGAAACCACATG	AGTAGGGCCAACATAGGTT	189	100.139
StTBL67	Soltu.DM.11G008210	AGGAATTGTGAACTCCCCAG	TTGCACCCCTGTCATTAGAAG	138	100.462
StTBL68	Soltu.DM.12G010090	CAGCCAACAGATTGTGACC	ACGGTTTCTTGTCCTGTCA	180	119.796
StTBL69	Soltu.DM.12G010760.1	TGGAGGGGCATTGTTGGA	AATACACACTTCGATCCAACA	206	105.108
StTBL70	Soltu.DM.12G026200	GGCAGATGGGTCATAGATGA	GGTGAACTCTTCCATCTCACA	159	99.9636
StTBL71	Soltu.DM.12G030030.1	TGTTGGAGATGTTGAGAGAC	TTCAACCATGAAAGGAGCC	206	93.9377
StTBL72	Soltu.DM.12G030190.1	TTGATGGAGGGGCATTGT	ACACACTTCGATCCAACAT	207	93.5366
StTubulin	PGSC0003DMC400020469	GATGTTGTGCCAAAGGATGT	AACTTGTGGTCAATGCGAGA	221	106.298

## Sheet: Sheet2
1	StTBL1	182		StTBL1
2	StTBL2	229		StTBL2
3	StTBL3	147		StTBL3
4	StTBL4	189		StTBL4
5	StTBL5	179		StTBL5
6	StTBL6	180		StTBL6
7	StTBL7	146		StTBL7
8	StTBL8	165		StTBL8
9	StTBL9	195		StTBL9
10	StTBL10	177		StTBL10
11	StTBL11	99		StTBL11
12	StTBL12	180		StTBL12
13	StTBL13	219		StTBL13
14	StTBL14	153		StTBL14
15	StTBL15	185		StTBL15
16	StTBL16	176		StTBL16
17	StTBL17	208		StTBL17
18	StTBL18	159		StTBL18
19	StTBL19	220		StTBL19
20	StTBL20	171		StTBL20
21	StTBL21	196		StTBL21
22	StTBL22	104		StTBL22
23	StTBL23	183		StTBL23
24	StTBL24	363		StTBL24
25	StTBL25	216		StTBL25
26	StTBL26	195		StTBL26
27	StTBL27	309		StTBL27
28	StTBL28	120		StTBL28
29	StTBL29	192		StTBL29
30	StTBL30	162		StTBL30
31	StTBL31	183		StTBL31
32	StTBL32	183		StTBL32
33	StTBL33	160		StTBL33
34	StTBL34	182		StTBL34
35	StTBL35	183		StTBL35
36	StTBL36	187		StTBL36
37	StTBL37	114		StTBL37
38	StTBL38	188		StTBL38
39	StTBL39	213		StTBL39
40	StTBL40	192		StTBL40
41	StTBL41	189		StTBL41
42	StTBL42	158		StTBL42
43	StTBL43	179		StTBL43
44	StTBL44	199		StTBL44
45	StTBL45	184		StTBL45
46	StTBL46	147		StTBL46
48	StTBL48	177		StTBL48
49	StTBL49	144		StTBL49
50	StTBL50	197		StTBL50
51	StTBL51	182		StTBL51
52	StTBL52	195		StTBL52
53	StTBL53	183		StTBL53
54	StTBL54	200		StTBL54
55	StTBL55	159		StTBL55
56	StTBL56	194		StTBL56
57	StTBL57	192		StTBL57
58	StTBL58	184		StTBL58
59	StTBL59	195		StTBL59
60	StTBL60	180		StTBL60
61	StTBL61	195		StTBL61
62	StTBL62	182		StTBL62
63	StTBL63	195		StTBL63
64	StTBL64	159		StTBL64
65	StTBL65	129		StTBL65
66	StTBL66	189		StTBL66
67	StTBL67	138		StTBL67
68	StTBL68	180		StTBL68
69	StTBL69	206		StTBL69
70	StTBL70	159		StTBL70
71	StTBL71	206		StTBL71
72	StTBL72	207		StTBL72
