# Supplementary material for: Comprehensive characterization of potato TBL genes reveals candidates for salt and drought stress tolerance
Source: Front Plant Sci. 2026 Jan 26;16:1741231. doi: 10.3389/fpls.2025.1741231 (PMC12884326; doi:10.3389/fpls.2025.1741231)
Supplement: Supplementary file 10 [file Table10.xlsx]

## Sheet: Sheet1
Supplementary Table S10. The gene expression of StTBLs gene under salt stress and mannitol stress at different time
Group	Gene ID	CK	NaCl_12 h	NaCl_24 h	NaCl_36 h	NaCl_72 h	NaCl_96 h	Mannitol_12 h	Mannitol_24 h	Mannitol_36 h	Mannitol_72 h	Mannitol_96 h
GroupⅠ	StTBL27	1	1.60924	1.65384	1.91888	1.35211	1.13485	1.54698	1.72477	1.30072	1.41943	1.2805
	StTBL31	1	1.37094	5.10124	5.84993	4.65295	0.898591	2.2945	1.63688	6.70848	13.0853	14.0331
	StTBL23	1	2.22871	2.00137	7.014	6.99181	0.559041	0.747909	1.67705	1.6323	1.03057	3.88007
	StTBL56	1	3.06053	5.62996	4.31397	4.73939	2.24768	1.44307	0.428374	0.358689	0.209907	0.168408
	StTBL43	1	1.90741	10.7255	3.85667	6.33694	2.35188	0.885078	2.74528	3.42406	1.55837	2.62326
	StTBL28	0.974017	2.52531	4.28771	7.06067	5.46192	3.81166	3.13854	1.83024	1.64528	2.68488	2.6505
	StTBL51	1	0.549591	0.745632	0.683953	1.63363	0.361849	1.4227	0.524753	0.319894	0.275826	0.345464
	StTBL67	0.972891	1.78484	2.06423	2.3445	1.68271	0.544556	1.07228	1.13285	0.990192	0.721155	0.636313
	StTBL2	1	2.70559	0.899165	3.06212	5.9495	1.87232	0.841498	2.50473	2.49064	2.99405	2.51825
	StTBL35	0.974889	0.307183	0.218533	0.892432	0.434655	0.823134	0.369421	0.64404	0.367252	0.459757	0.546254
	StTBL16	0.971872	2.23644	3.8093	3.04825	2.69086	2.38192	0.79727	1.14636	0.534678	0.309772	0.301562
	StTBL48	0.971879	1.42769	1.27729	1.56163	2.05247	0.607273	1.05074	0.816819	0.572677	0.518081	0.472047
	StTBL5	1	2.28609	2.66262	5.59292	4.18075	0.234427	0.429268	1.69847	0.823121	0.428639	1.64331
	StTBL3	1	2.34175	11.3307	20.7917	48.4064	20.5679	1.23819	6.71816	3.93602	16.8047	6.38899
	StTBL39	1	3.7318	2.12445	3.73209	3.9042	0.535843	0.526473	0.556106	0.566642	0.144922	0.205915
	StTBL70	0.976095	0.275896	0.468994	0.656497	0.872362	0.363028	0.753768	1.44798	1.2906	1.39943	1.03245
	StTBL40	0.973557	1.89817	2.585	2.80259	2.47236	1.93807	1.17328	1.05911	0.922161	1.00029	0.630862
	StTBL61	1	0.426041	1.51595	1.13403	1.31173	0.240771	1.23298	0.449463	0.159755	0.129148	0.1222
	StTBL29	0.973099	1.12556	0.751292	1.1839	1.41607	0.394313	0.67265	0.668812	0.8538	0.671357	0.615982
	StTBL54	1	3.67842	3.80002	3.49761	3.57517	1.52019	1.75392	0.301922	0.311433	0.276784	0.228141
	StTBL25	1	0.358832	0.560943	0.427582	1.13769	0.314665	3.05316	1.28386	1.48695	1.44807	1.68024
	StTBL32	0.971946	0.883323	1.74822	1.40004	1.67512	0.581612	0.342226	0.411633	0.222355	0.0645401	0.142667
	StTBL47	0.971995	1.8362	1.63717	1.69161	1.82048	1.1716	1.02129	0.562426	0.802536	0.244816	0.190425
	StTBL6	0	0	0	0	0	0	0	0	0	0	0
	StTBL8	0	0	0	0	0	0	0	0	0	0	0
	StTBL41	0.972367	4.23674	3.70298	5.35397	3.88962	0.876244	0.231389	0.209103	0.172581	0.0372765	0.0466134
	StTBL12	1	2.7081	3.27982	2.98825	5.7011	0.699671	1.10397	2.70953	1.61534	3.59476	4.6162
	StTBL66	0.973529	0.688516	0.831242	0.730626	0.728104	0.281358	0.828033	0.727092	0.989151	0.542317	0.8302
	StTBL52	0.973977	1.86834	2.71553	2.53873	2.55167	1.78462	0.99397	1.09445	0.74284	0.456661	0.367303
	StTBL36	1	1	1.84049	1.14541	2.32294	0.532245	0.961882	0.548981	0.141988	0.0513578	0.283837
	StTBL4	1	0.661122	1.13577	1.69929	2.45289	0.0571424	0.998993	1.95827	1.67613	0.436972	1.49575
	StTBL64	0.97404	1.22215	0.946497	1.07889	1.3195	0.449763	1.23619	1.22787	1.31024	0.640726	0.922841
	StTBL65	0.972506	2.06516	3.08127	2.55061	2.71579	1.40279	0.916178	1.2125	0.871721	0.610843	0.508233
	StTBL63	0.973449	1.38205	1.41452	1.43325	1.64244	0.688426	1.50602	0.987661	0.784295	0.496606	0.440349
	StTBL42	1	3.41653	16.327	16.1967	9.49191	0.55276	2.18239	2.65007	1.48636	1.25148	3.47132
	StTBL37	0.971772	1.41718	1.53853	1.59263	2.46969	0.767174	0.720192	0.764867	0.640423	0.669391	0.55742
	StTBL15	1	1.64746	0.348125	4.22656	3.59814	0.203417	0.187433	2.65146	0.71841	0.708319	2.5385
	StTBL30	0	0	0	0	0	0	0	0	0	0	0
	StTBL38	1	2.27857	1.99269	2.56085	5.55925	1.24843	0.8784	0.254527	0.128331	0.0676197	0.556895
	StTBL9	0.972949	1.53242	1.63257	5.81845	1.60722	1.23052	0.994476	1.10374	1.25732	0.929532	0.322643
	StTBL13	0.974684	5.19246	4.00812	6.05621	8.8966	0.815497	1.57016	1.0576	1.34349	1.26994	0.683483
	StTBL21	1	0.985066	1.05528	1.90508	1.9674	0.135562	1.75582	6.91307	9.9202	8.00173	4.08673
	StTBL34	1	0.989121	1.09525	2.43364	3.52166	0.336903	3.02938	5.42361	2.7614	1.23123	0.846043
	StTBL26	0.972906	1.12252	1.75203	1.24791	3.83441	0.527168	0.413277	0.296348	0.421787	0.113589	0.157634
	StTBL20	0.971784	2.38792	3.72675	2.76067	2.79575	2.8517	1.08333	0.960664	0.660103	0.450415	0.324169
	StTBL19	1	2.31102	2.31494	3.99208	4.64981	0.579841	6.80425	13.3449	8.50051	13.4629	20.2205
	StTBL24	1	1.31628	1.60972	2.53409	0.973906	0.246367	0.277036	0.758256	0.166339	0.0534107	0.19742
	StTBL60	1	3.20796	1.08002	3.51512	13.8202	2.1308	0.329226	0.125793	7.32654	5.30236	10.3904
	StTBL44	1	3.94148	1.94178	5.60682	16.516	0.642282	0.846229	1.68571	1.04644	0.601469	4.64479
	StTBL49	0.972182	2.22182	2.70621	3.13646	2.56926	1.5511	1.11711	0.821645	1.05369	0.676481	0.579854
	StTBL71	1	1.28556	1.19367	1.75716	0.768049	0.216997	2.11848	0.819	0.163766	0.534615	0.443553
	StTBL33	1	0.903877	0.462041	0.936257	2.09254	0.409877	3.14343	5.24077	4.30554	4.00945	5.30632
	StTBL7	1	1.24727	0.890405	2.1221	14.9813	0.199533	1.64758	9.15616	6.34286	1.22573	2.64402
	StTBL45	1	3.16677	1.18235	3.17897	6.52274	0.680288	1.27168	0.300996	0.333631	0.0474183	2.05838
	StTBL58	1	1.68025	2.47641	4.15041	4.33279	4.85136	1.08651	0.40138	0.163845	0.289444	0.264901
GroupⅡ	StTBL57	0.972655	3.52144	4.30274	3.00339	3.88824	1.6493	0.90252	1.16911	0.790023	0.525142	0.489042
	StTBL53	1	3.51615	3.81545	3.15984	1.80126	1.90816	1.37449	0.359775	0.260692	0.098471	0.391553
	StTBL59	0.971988	7.98155	5.38719	6.74834	5.70033	4.64293	0.936752	0.494252	0.481756	0.295861	0.25416
	StTBL69	1	3.33223	3.79222	3.10021	7.52409	1.91571	2.16874	2.78845	1.26261	1.33274	3.02561
	StTBL72	1	0.654207	0.663424	0.644563	1.52276	0.490048	0.528407	0.357173	0.0518729	0.0969848	0.448214
	StTBL46	1	0.381158	0.638464	0.683859	0.746472	0.11573	1.53728	0.655866	0.352029	0.0455481	0.293717
	StTBL50	1	0.260508	0.523128	0.33252	0.499653	0.0604783	0.952223	2.62932	1.73991	0.318602	1.23979
	StTBL62	1	0.491338	0.692359	0.67306	0.602102	0.170178	1.05084	0.482701	0.165876	0.135449	0.0497909
	StTBL17	1	4.31911	10.0117	2.87958	14.1562	0.802112	1.6493	25.3825	10.3717	21.6551	9.1109
	StTBL18	0.971728	2.03865	2.11092	2.40752	2.73862	0.189038	1.09707	0.131935	0.252945	0.103095	0.0707155
	StTBL55	0.971744	2.33081	3.11558	2.95897	3.0253	1.9097	0.858075	0.856932	0.589326	0.364301	0.334856
GroupⅢ	StTBL11	0.973086	0.577146	0.484064	0.702413	0.59447	0.0547298	0.979387	0.124449	0.389294	0.155712	0.288402
	StTBL68	0.972477	0.9446	0.845119	1.97656	1.84918	2.0936	0.692524	0.714837	0.67748	0.482177	0.55138
	StTBL22	1	4.58794	9.66976	16.6032	9.96515	2.30683	5.16244	10.357	7.09142	20.6649	23.0938
	StTBL14	0.975255	1.61853	1.52866	1.14152	0.804817	0.440015	2.0465	2.14752	1.23003	1.61381	0.695672
	StTBL10	0.978031	0.996977	0.90401	0.724044	0.919864	1.37594	0.947731	0.916552	0.567058	0.54076	0.708257
	StTBL1	1	14.6961	39.5757	45.2074	59.4641	18.689	1.01963	2.33136	0.648835	2.09341	2.62627
